# Supplementary material for: RelA Inhibits Embryonic Myogenesis by Coordinately Regulating a Novel Distal Enhancer of Myogenin
Source: Adv Sci (Weinh). 2025 Jul 28;12(38):e03712. doi: 10.1002/advs.202503712 (PMC12520497; doi:10.1002/advs.202503712)
Supplement: Supplementary file 2 — Supporting Information [file ADVS-12-e03712-s002.xlsx]

## Sheet: Table S1
Table S1. Cell cluster id, annotated cell types, marker genes and references used for annotation
Cluster	Cell type	Marker genes	References
Cluster 0	Fibroblasts	Col6a1, Col1a2, Col1a1, Col6a2	https://www.nature.com/articles/s41467-020-17740-1	https://www.frontiersin.org/journals/physiology/articles/10.3389/fphys.2018.01129/full
Cluster 1	Mesenchymal Cells	Prrx1, Col23a1, Foxd1, Foxc1	https://www.nature.com/articles/s41368-024-00277-0	https://www.nature.com/articles/s41368-024-00277-0
Cluster 2
Cluster 3	Neurogenic Cells	Sox2,Sox3, Hes5	https://doi.org/10.1634/stemcells.2008-0319	https://doi.org/10.1002/glia.21201	https://doi.org/10.1016/j.scr.2018.06.002
Cluster 4	Notocord	Sox9, Col11a1, Sos6	https://www.sciencedirect.com/science/article/pii/S001216060600203X	https://bmcgenomics.biomedcentral.com/articles/10.1186/1471-2164-15-141
Cluster 5	Intermediate Mesoderm	Gata4, Wt1, Foxf1	https://www.sciencedirect.com/science/article/pii/S0301468124000471	http://dx.doi.org/10.1242/dev.01913	https://doi.org/10.1242/dev.128.2.155
Cluster 6	Osteochondrogenic Cells	Sox6, Sox9, Msx1	https://pubmed.ncbi.nlm.nih.gov/25212673/	https://doi.org/10.1073/pnas.0504750102
Cluster 7
Cluster 8	Epithelial Cells	Krt14, Krt15, Ovol1, Esrp1, Espn	https://elifesciences.org/articles/08954	https://doi.org/10.1186/s12931-023-02598-w
Cluster 18
Cluster 9	Myogenic Cells	Myod1, Cdh15, Myf5Myog, Myh3	https://www.nature.com/articles/s41586-019-0969-x	https://pmc.ncbi.nlm.nih.gov/articles/PMC7157585/	https://pmc.ncbi.nlm.nih.gov/articles/PMC7599067/
Cluster 17
Cluster 10	Erythroid Cells	Slc4a1, Trim10, Hbb-bhi	https://doi.org/10.3389/fphys.2014.00003	https://doi.org/10.1016/j.bcmd.2005.09.003	https://doi.org/10.1182/blood-2005-12-4952
Cluster 11	Schwan Cells	Rac2, Gmfg, Gap43	https://pubmed.ncbi.nlm.nih.gov/1531832/
Cluster 12	Neural Crest	Sox10, Foxd3	https://pmc.ncbi.nlm.nih.gov/articles/PMC7477616/	https://www.ncbi.nlm.nih.gov/books/NBK53139/
Cluster 13	Differentiated erythrocyte	Cnpy2, Tcf12, Slc4a1, Hba, Hbb	https://doi.org/10.1038/nature25741	https://doi.org/10.1016/j.isci.2022.104557	https://doi.org/10.1016/j.cell.2019.01.022
Cluster 14	Erythroid Progenitor Cells	Ermap, Klf1	https://pmc.ncbi.nlm.nih.gov/articles/PMC9561966/	http://sciencedirect.com/science/article/pii/S0378111999005168
Cluster 15	Hematopoietic Cells	Emcn, Cdh5, Gpatch8, Igf1r	https://pmc.ncbi.nlm.nih.gov/articles/PMC9431344/	https://doi.org/10.1182/blood-2015-07-659276
Cluster 16
Cluster 19

## Sheet: Table S2
Table S2. Differential marker gene expression lists in identified 20 major cell clusters
Genes	p_val	avg_log2FC	pct.1	pct.2	p_val_adj	cluster	gene
Tnmd	0	4.65212	0.184	0.022	0	0	Tnmd
Kera	0	4.44865	0.128	0.01	0	0	Kera
Aspn	0	4.34919	0.284	0.028	0	0	Aspn
Abca8a	0	4.20446	0.064	0.005	0	0	Abca8a
Ccn3	0	4.09978	0.107	0.011	0	0	Ccn3
Gm34759	0	4.07307	0.049	0.002	0	0	Gm34759
Egfl6	0	4.00884	0.723	0.125	0	0	Egfl6
Agtr2	0	3.96421	0.494	0.052	0	0	Agtr2
Thbs4	0	3.94786	0.181	0.028	0	0	Thbs4
Fndc1	0	3.94711	0.176	0.018	0	0	Fndc1
Col6a6	0	3.80839	0.221	0.026	0	0	Col6a6
Dpt	0	3.78422	0.09	0.009	0	0	Dpt
Adam33	0	3.70479	0.267	0.025	0	0	Adam33
Npas2	0	3.65878	0.123	0.012	0	0	Npas2
C1qtnf2	0	3.64251	0.255	0.028	0	0	C1qtnf2
Mfap5	0	3.62468	0.136	0.023	0	0	Mfap5
Ccl11	0	3.55123	0.06	0.004	0	0	Ccl11
Ogn	0	3.49949	0.629	0.101	0	0	Ogn
Thbs2	0	3.45675	0.364	0.046	0	0	Thbs2
Cpa6	0	3.4416	0.19	0.038	0	0	Cpa6
Dcn	0	3.43883	0.666	0.181	0	0	Dcn
Scara5	0	3.40433	0.202	0.026	0	0	Scara5
Kcne4	0	3.33399	0.154	0.015	0	0	Kcne4
Col6a3	0	3.327	0.809	0.184	0	0	Col6a3
Chodl	0	3.30608	0.205	0.036	0	0	Chodl
Plac9	0	3.27877	0.563	0.137	0	0	Plac9
Col6a1	0	3.26886	0.774	0.165	0	0	Col6a1
Lox	0	3.23182	0.495	0.09	0	0	Lox
Rpl39l	0	3.2261	0.105	0.01	0	0	Rpl39l
Col6a2	0	3.19178	0.812	0.191	0	0	Col6a2
Thy1	0	3.13025	0.089	0.011	0	0	Thy1
Postn	0	3.10296	0.563	0.146	0	0	Postn
Dkk2	0	3.07585	0.659	0.172	0	0	Dkk2
Abi3bp	0	3.04839	0.378	0.077	0	0	Abi3bp
Adamts2	0	3.04676	0.503	0.081	0	0	Adamts2
Col1a1	0	3.04274	0.98	0.459	0	0	Col1a1
Arsj	0	3.02129	0.264	0.04	0	0	Arsj
Igfbp6	0	3.00071	0.099	0.014	0	0	Igfbp6
Slc26a7	0	2.98931	0.166	0.023	0	0	Slc26a7
Ecrg4	0	2.981	0.161	0.03	0	0	Ecrg4
Ctsk	0	2.96028	0.548	0.117	0	0	Ctsk
Eln	0	2.93286	0.545	0.099	0	0	Eln
A830012C17Rik	0	2.87969	0.113	0.021	0	0	A830012C17Rik
Tmem150c	0	2.86311	0.189	0.05	0	0	Tmem150c
Cys1	0	2.84512	0.178	0.025	0	0	Cys1
Gm29101	0	2.82409	0.125	0.024	0	0	Gm29101
Pappa2	0	2.81222	0.166	0.037	0	0	Pappa2
Prss35	0	2.79688	0.266	0.048	0	0	Prss35
Tekt2	0	2.76149	0.286	0.038	0	0	Tekt2
Ar	0	2.7607	0.165	0.034	0	0	Ar
Col1a2	0	2.74379	0.996	0.596	0	0	Col1a2
Lum	0	2.74293	0.612	0.183	0	0	Lum
Htra3	0	2.73341	0.146	0.028	0	0	Htra3
Gm13944	0	2.72172	0.098	0.015	0	0	Gm13944
Pamr1	0	2.69584	0.26	0.043	0	0	Pamr1
Zfp385b	0	2.68844	0.418	0.126	0	0	Zfp385b
Glt8d2	0	2.68049	0.33	0.055	0	0	Glt8d2
Tmem26	0	2.67669	0.527	0.144	0	0	Tmem26
Fgf7	0	2.66888	0.19	0.031	0	0	Fgf7
Klf14	0	2.65646	0.104	0.015	0	0	Klf14
Dchs2	0	2.64848	0.218	0.044	0	0	Dchs2
Col3a1	0	2.63999	0.996	0.605	0	0	Col3a1
Zfp469	0	2.61894	0.202	0.032	0	0	Zfp469
Srpx	0	2.60478	0.301	0.063	0	0	Srpx
Grm7	0	2.57951	0.223	0.06	0	0	Grm7
Col5a2	0	2.57369	0.948	0.471	0	0	Col5a2
Ptgfr	0	2.56398	0.146	0.026	0	0	Ptgfr
Col16a1	0	2.51758	0.484	0.103	0	0	Col16a1
Bmp3	0	2.50196	0.126	0.023	0	0	Bmp3
Hic1	0	2.50185	0.63	0.154	0	0	Hic1
Angptl1	0	2.49773	0.616	0.191	0	0	Angptl1
Adamtsl3	0	2.49183	0.271	0.064	0	0	Adamtsl3
Creb3l1	0	2.47005	0.474	0.102	0	0	Creb3l1
Trpm5	0	2.4644	0.188	0.026	0	0	Trpm5
Col14a1	0	2.44398	0.407	0.149	0	0	Col14a1
Piezo2	0	2.44274	0.721	0.282	0	0	Piezo2
Htra1	0	2.4366	0.315	0.078	0	0	Htra1
Tenm1	0	2.42528	0.241	0.06	0	0	Tenm1
Rtl3	0	2.41127	0.257	0.05	0	0	Rtl3
Tmem100	0	2.40584	0.333	0.086	0	0	Tmem100
Aqp1	0	2.38448	0.132	0.027	0	0	Aqp1
Osr1	0	2.38192	0.619	0.165	0	0	Osr1
Dmrt2	0	2.3705	0.287	0.06	0	0	Dmrt2
Il1rapl2	0	2.37023	0.31	0.101	0	0	Il1rapl2
Fgf2	0	2.36862	0.215	0.043	0	0	Fgf2
Gxylt2	0	2.35761	0.781	0.266	0	0	Gxylt2
Nnmt	0	2.35594	0.153	0.034	0	0	Nnmt
Ifi27	0	2.34941	0.263	0.056	0	0	Ifi27
Inhba	0	2.34598	0.33	0.067	0	0	Inhba
Csgalnact1	0	2.32971	0.404	0.099	0	0	Csgalnact1
Col5a1	0	2.3274	0.928	0.422	0	0	Col5a1
Lrrc17	0	2.31392	0.575	0.169	0	0	Lrrc17
Rgs7bp	0	2.30608	0.312	0.086	0	0	Rgs7bp
Arhgap20	0	2.30387	0.395	0.106	0	0	Arhgap20
Nt5e	0	2.29485	0.155	0.035	0	0	Nt5e
Adamts15	0	2.26493	0.252	0.056	0	0	Adamts15
Trhde	0	2.26231	0.191	0.053	0	0	Trhde
Matn2	0	2.26142	0.362	0.089	0	0	Matn2
Rtl4	0	2.25346	0.23	0.069	0	0	Rtl4
Dlk1	0	2.25019	0.89	0.531	0	0	Dlk1
Spats2l	0	2.23065	0.893	0.431	0	0	Spats2l
Chsy3	0	2.22865	0.574	0.217	0	0	Chsy3
Cntn3	0	2.22133	0.3	0.093	0	0	Cntn3
Emp1	0	2.21533	0.521	0.141	0	0	Emp1
Tgfbr3	0	2.21472	0.767	0.316	0	0	Tgfbr3
Col8a2	0	2.20808	0.305	0.073	0	0	Col8a2
Kdelr3	0	2.20432	0.678	0.207	0	0	Kdelr3
AW551984	0	2.20388	0.495	0.143	0	0	AW551984
Col24a1	0	2.20082	0.42	0.126	0	0	Col24a1
Nxnl2	0	2.19378	0.23	0.06	0	0	Nxnl2
Irak3	0	2.18016	0.146	0.033	0	0	Irak3
Wnt11	0	2.17877	0.434	0.117	0	0	Wnt11
B3gnt9	0	2.17712	0.276	0.06	0	0	B3gnt9
Osr2	0	2.17339	0.495	0.123	0	0	Osr2
Nfix	0	2.17232	0.803	0.282	0	0	Nfix
Penk	0	2.16897	0.298	0.088	0	0	Penk
Mkx	0	2.16825	0.278	0.11	0	0	Mkx
Tnfsf12	0	2.1637	0.381	0.104	0	0	Tnfsf12
Ccn4	0	2.15598	0.482	0.135	0	0	Ccn4
Pappa	0	2.15395	0.362	0.133	0	0	Pappa
Lama4	0	2.14377	0.626	0.197	0	0	Lama4
Abca9	0	2.13363	0.183	0.054	0	0	Abca9
Adamts17	0	2.12542	0.548	0.204	0	0	Adamts17
Fgf18	0	2.11381	0.377	0.095	0	0	Fgf18
Tril	0	2.11001	0.731	0.312	0	0	Tril
Meox2	0	2.10863	0.51	0.167	0	0	Meox2
Tent5a	0	2.10504	0.456	0.156	0	0	Tent5a
Apcdd1	0	2.10317	0.372	0.154	0	0	Apcdd1
Col12a1	0	2.09407	0.76	0.321	0	0	Col12a1
Gas2	0	2.0758	0.824	0.477	0	0	Gas2
Ncam2	0	2.06933	0.33	0.121	0	0	Ncam2
Adamts9	0	2.06727	0.694	0.263	0	0	Adamts9
Niban1	0	2.06372	0.233	0.063	0	0	Niban1
Bgn	0	2.05916	0.72	0.267	0	0	Bgn
Galntl6	0	2.05664	0.314	0.129	0	0	Galntl6
Chrd	0	2.05481	0.204	0.047	0	0	Chrd
Islr	0	2.05271	0.827	0.33	0	0	Islr
Galnt17	0	2.0438	0.527	0.202	0	0	Galnt17
Sgcd	0	2.04141	0.845	0.452	0	0	Sgcd
Kctd12	0	2.04128	0.792	0.307	0	0	Kctd12
Fbln5	0	2.03917	0.558	0.184	0	0	Fbln5
Pitx1	0	2.02111	0.6	0.213	0	0	Pitx1
Itih5	0	2.02064	0.231	0.079	0	0	Itih5
Igsf10	0	2.01866	0.513	0.179	0	0	Igsf10
Pde7b	0	2.00975	0.425	0.173	0	0	Pde7b
Zfp185	0	1.99927	0.202	0.063	0	0	Zfp185
Bicc1	0	1.99617	0.885	0.455	0	0	Bicc1
Eps8	0	1.9958	0.493	0.167	0	0	Eps8
Mmp11	0	1.98912	0.659	0.292	0	0	Mmp11
Cd248	0	1.9841	0.586	0.195	0	0	Cd248
Rarres2	0	1.96299	0.293	0.08	0	0	Rarres2
Tmeff2	0	1.95899	0.431	0.204	0	0	Tmeff2
Smoc2	0	1.95804	0.563	0.203	0	0	Smoc2
Adamtsl1	0	1.95245	0.699	0.326	0	0	Adamtsl1
Cd44	0	1.94743	0.313	0.097	0	0	Cd44
Shox2	0	1.94066	0.538	0.168	0	0	Shox2
Meg3	0	1.93704	0.994	0.738	0	0	Meg3
C1qtnf6	0	1.93517	0.5	0.157	0	0	C1qtnf6
Cyp7b1	0	1.93236	0.487	0.164	0	0	Cyp7b1
Nfatc2	0	1.9283	0.556	0.18	0	0	Nfatc2
Tnc	0	1.92791	0.463	0.171	0	0	Tnc
Vcam1	0	1.92436	0.675	0.298	0	0	Vcam1
Il1r1	0	1.92106	0.18	0.05	0	0	Il1r1
Sec24d	0	1.92072	0.813	0.36	0	0	Sec24d
Lhfpl2	0	1.91048	0.751	0.335	0	0	Lhfpl2
Prr16	0	1.90669	0.542	0.192	0	0	Prr16
S100a6	0	1.90488	0.513	0.201	0	0	S100a6
Arap1	0	1.90068	0.375	0.121	0	0	Arap1
C1qtnf7	0	1.89839	0.304	0.108	0	0	C1qtnf7
Tm4sf1	0	1.8967	0.224	0.045	0	0	Tm4sf1
Olfml3	0	1.89647	0.756	0.306	0	0	Olfml3
Gm35546	0	1.89525	0.345	0.113	0	0	Gm35546
Ldb2	0	1.89438	0.762	0.383	0	0	Ldb2
Emilin3	0	1.89356	0.176	0.045	0	0	Emilin3
Tafa1	0	1.89077	0.327	0.112	0	0	Tafa1
Smarca2	0	1.8885	0.936	0.577	0	0	Smarca2
Thsd4	0	1.88578	0.614	0.295	0	0	Thsd4
Adamts12	0	1.88506	0.526	0.193	0	0	Adamts12
Egfr	0	1.88264	0.478	0.162	0	0	Egfr
Pdgfrl	0	1.88138	0.336	0.115	0	0	Pdgfrl
Adam12	0	1.87656	0.466	0.155	0	0	Adam12
Ngf	0	1.87354	0.234	0.072	0	0	Ngf
Gfra2	0	1.86801	0.175	0.043	0	0	Gfra2
Ltbp3	0	1.86781	0.466	0.139	0	0	Ltbp3
Apela	0	1.86679	0.248	0.082	0	0	Apela
Aebp1	0	1.85779	0.485	0.154	0	0	Aebp1
Tgfbr2	0	1.85411	0.732	0.287	0	0	Tgfbr2
Cybrd1	0	1.85316	0.17	0.042	0	0	Cybrd1
Rerg	0	1.84817	0.289	0.097	0	0	Rerg
Tbx3os1	0	1.84785	0.334	0.137	0	0	Tbx3os1
P4ha3	0	1.83614	0.436	0.144	0	0	P4ha3
Gpr153	0	1.83498	0.264	0.07	0	0	Gpr153
Fkbp14	0	1.83269	0.532	0.183	0	0	Fkbp14
Vstm4	0	1.82954	0.292	0.084	0	0	Vstm4
Fxyd2	0	1.82937	0.204	0.059	0	0	Fxyd2
Igf1	0	1.82839	0.582	0.273	0	0	Igf1
Fmod	0	1.81958	0.216	0.07	0	0	Fmod
Scara3	0	1.81165	0.307	0.108	0	0	Scara3
Twist2	0	1.81031	0.566	0.347	0	0	Twist2
Lgals1	0	1.80098	0.987	0.817	0	0	Lgals1
Trim16	0	1.80011	0.265	0.076	0	0	Trim16
Unc5d	0	1.78766	0.287	0.115	0	0	Unc5d
Clu	0	1.77986	0.261	0.092	0	0	Clu
Sema5a	0	1.77943	0.836	0.489	0	0	Sema5a
Jcad	0	1.77886	0.319	0.112	0	0	Jcad
2700069I18Rik	0	1.76812	0.655	0.28	0	0	2700069I18Rik
Ror1	0	1.76077	0.869	0.443	0	0	Ror1
Arsb	0	1.75897	0.448	0.171	0	0	Arsb
Syt13	0	1.75813	0.244	0.067	0	0	Syt13
Kirrel3	0	1.7581	0.577	0.289	0	0	Kirrel3
Ptx3	0	1.75695	0.356	0.143	0	0	Ptx3
Bdh2	0	1.75499	0.326	0.111	0	0	Bdh2
Pianp	0	1.751	0.156	0.039	0	0	Pianp
Sfrp2	0	1.7447	0.783	0.441	0	0	Sfrp2
Antxr1	0	1.72498	0.838	0.461	0	0	Antxr1
Il11ra1	0	1.72472	0.962	0.583	0	0	Il11ra1
Igfbp3	0	1.72433	0.471	0.199	0	0	Igfbp3
Selenom	0	1.72351	0.908	0.533	0	0	Selenom
Sparc	0	1.71554	0.985	0.667	0	0	Sparc
Emp3	0	1.71521	0.803	0.373	0	0	Emp3
Cacna1g	0	1.71108	0.705	0.279	0	0	Cacna1g
Axl	0	1.70539	0.515	0.188	0	0	Axl
Tmem45a	0	1.70529	0.411	0.129	0	0	Tmem45a
Pcdh10	0	1.7035	0.42	0.174	0	0	Pcdh10
Hpse2	0	1.70156	0.379	0.173	0	0	Hpse2
Slc16a2	0	1.6992	0.67	0.33	0	0	Slc16a2
Fcgrt	0	1.6973	0.495	0.145	0	0	Fcgrt
Calml4	0	1.69671	0.225	0.068	0	0	Calml4
Nbl1	0	1.69111	0.595	0.253	0	0	Nbl1
Fbn1	0	1.68298	0.777	0.366	0	0	Fbn1
Ldlrad4	0	1.67673	0.803	0.393	0	0	Ldlrad4
Rian	0	1.67361	0.941	0.564	0	0	Rian
Gpr27	0	1.6705	0.41	0.138	0	0	Gpr27
Nfib	0	1.66175	0.99	0.745	0	0	Nfib
Iqsec2	0	1.66149	0.262	0.087	0	0	Iqsec2
Vwa5a	0	1.65682	0.387	0.142	0	0	Vwa5a
Plpp3	0	1.65552	0.872	0.528	0	0	Plpp3
Lmna	0	1.64925	0.832	0.45	0	0	Lmna
Klf4	0	1.64301	0.785	0.422	0	0	Klf4
Cdh4	0	1.64262	0.487	0.281	0	0	Cdh4
Sorcs3	0	1.64165	0.325	0.116	0	0	Sorcs3
Kcnd2	0	1.6408	0.546	0.29	0	0	Kcnd2
Svil	0	1.63802	0.919	0.603	0	0	Svil
Cdo1	0	1.63739	0.731	0.381	0	0	Cdo1
Ggta1	0	1.63315	0.243	0.086	0	0	Ggta1
Cdr1os	0	1.63287	0.294	0.097	0	0	Cdr1os
Ghr	0	1.63156	0.864	0.476	0	0	Ghr
Camk2d	0	1.6283	0.772	0.47	0	0	Camk2d
Gsn	0	1.62755	0.683	0.276	0	0	Gsn
Anxa6	0	1.62614	0.871	0.414	0	0	Anxa6
Sorcs2	0	1.6256	0.691	0.319	0	0	Sorcs2
Cd34	0	1.62243	0.259	0.054	0	0	Cd34
Pcsk5	0	1.6197	0.666	0.349	0	0	Pcsk5
P3h3	0	1.61927	0.805	0.361	0	0	P3h3
Lamb1	0	1.6181	0.729	0.365	0	0	Lamb1
Cpne5	0	1.61531	0.252	0.087	0	0	Cpne5
Tle2	0	1.61355	0.374	0.128	0	0	Tle2
Mfap4	0	1.60723	0.956	0.631	0	0	Mfap4
S1pr3	0	1.60428	0.705	0.297	0	0	S1pr3
Mmp16	0	1.60408	0.827	0.503	0	0	Mmp16
Bnc2	0	1.60295	0.849	0.477	0	0	Bnc2
Fam114a1	0	1.59841	0.651	0.283	0	0	Fam114a1
Tex15	0	1.59634	0.331	0.122	0	0	Tex15
Ebf2	0	1.59558	0.628	0.307	0	0	Ebf2
4930438E09Rik	0	1.59347	0.254	0.09	0	0	4930438E09Rik
Rbms3	0	1.59329	0.988	0.719	0	0	Rbms3
Tmtc2	0	1.59269	0.841	0.592	0	0	Tmtc2
B830012L14Rik	0	1.59028	0.645	0.278	0	0	B830012L14Rik
Svep1	0	1.59019	0.43	0.181	0	0	Svep1
Gas7	0	1.58933	0.247	0.087	0	0	Gas7
Srsf12	0	1.58488	0.219	0.068	0	0	Srsf12
Pcdh19	0	1.58394	0.353	0.156	0	0	Pcdh19
Fn1	0	1.5817	0.948	0.66	0	0	Fn1
Inpp4b	0	1.58061	0.486	0.258	0	0	Inpp4b
Pmp22	0	1.58038	0.766	0.322	0	0	Pmp22
Reps2	0	1.57098	0.33	0.114	0	0	Reps2
Pcdh11x	0	1.57097	0.387	0.161	0	0	Pcdh11x
P3h1	0	1.56115	0.604	0.261	0	0	P3h1
Cavin1	0	1.56064	0.304	0.096	0	0	Cavin1
Brdt	0	1.55992	0.335	0.122	0	0	Brdt
Myadm	0	1.55757	0.505	0.225	0	0	Myadm
Itga8	0	1.5556	0.485	0.229	0	0	Itga8
Abca5	0	1.55385	0.382	0.14	0	0	Abca5
Pdgfra	0	1.55321	0.877	0.442	0	0	Pdgfra
Serpinf1	0	1.54647	0.817	0.413	0	0	Serpinf1
Tgfb2	0	1.54583	0.825	0.464	0	0	Tgfb2
Loxl2	0	1.54463	0.728	0.329	0	0	Loxl2
Cdon	0	1.54406	0.82	0.438	0	0	Cdon
Rcn3	0	1.53947	0.952	0.602	0	0	Rcn3
Tmem59l	0	1.53913	0.286	0.102	0	0	Tmem59l
Gm45669	0	1.53604	0.28	0.097	0	0	Gm45669
Loxl1	0	1.53563	0.485	0.192	0	0	Loxl1
S100a4	0	1.53416	0.141	0.03	0	0	S100a4
Slc2a13	0	1.5243	0.469	0.209	0	0	Slc2a13
Stard9	0	1.51922	0.467	0.197	0	0	Stard9
Copz2	0	1.51798	0.78	0.387	0	0	Copz2
Egflam	0	1.51787	0.479	0.196	0	0	Egflam
Tshz2	0	1.5178	0.891	0.594	0	0	Tshz2
Asap3	0	1.51764	0.311	0.112	0	0	Asap3
2610316D01Rik	0	1.51617	0.415	0.176	0	0	2610316D01Rik
Fbln2	0	1.51321	0.676	0.333	0	0	Fbln2
Fkbp10	0	1.51249	0.788	0.38	0	0	Fkbp10
Nipal2	0	1.50791	0.251	0.091	0	0	Nipal2
Ddr2	0	1.50601	0.924	0.472	0	0	Ddr2
Tbx15	0	1.49938	0.601	0.228	0	0	Tbx15
Rrbp1	0	1.49756	0.99	0.804	0	0	Rrbp1
Col23a1	0	1.49742	0.694	0.396	0	0	Col23a1
Mme	0	1.49655	0.529	0.242	0	0	Mme
Snhg18	0	1.49169	0.821	0.443	0	0	Snhg18
Olfml1	0	1.48688	0.43	0.164	0	0	Olfml1
Mirg	0	1.48573	0.626	0.283	0	0	Mirg
Mfap2	0	1.48469	0.99	0.773	0	0	Mfap2
Scarf2	0	1.47958	0.706	0.319	0	0	Scarf2
Gaa	0	1.47787	0.523	0.222	0	0	Gaa
Galnt16	0	1.47694	0.357	0.146	0	0	Galnt16
Fkbp7	0	1.47691	0.756	0.381	0	0	Fkbp7
Adgrl3	0	1.47627	0.944	0.706	0	0	Adgrl3
Adgrb2	0	1.47095	0.29	0.095	0	0	Adgrb2
Emx2	0	1.47039	0.23	0.073	0	0	Emx2
Ly6h	0	1.46722	0.59	0.191	0	0	Ly6h
Cavin3	0	1.46224	0.488	0.23	0	0	Cavin3
Pgm5	0	1.46138	0.36	0.162	0	0	Pgm5
Tmem132c	0	1.45831	0.675	0.415	0	0	Tmem132c
Lsp1	0	1.45793	0.704	0.347	0	0	Lsp1
Nr3c1	0	1.45638	0.58	0.273	0	0	Nr3c1
Grin2b	0	1.45498	0.222	0.056	0	0	Grin2b
Plekhh2	0	1.45412	0.529	0.25	0	0	Plekhh2
Sema3a	0	1.45395	0.772	0.474	0	0	Sema3a
Enox1	0	1.45389	0.741	0.416	0	0	Enox1
Sdk1	0	1.45254	0.815	0.503	0	0	Sdk1
Glp2r	0	1.449	0.269	0.087	0	0	Glp2r
Tgfb3	0	1.4481	0.45	0.19	0	0	Tgfb3
Rab40b	0	1.44463	0.236	0.073	0	0	Rab40b
Plcl1	0	1.44256	0.47	0.226	0	0	Plcl1
Phldb2	0	1.44177	0.897	0.561	0	0	Phldb2
Ednra	0	1.44162	0.659	0.316	0	0	Ednra
Mlf1	0	1.44144	0.639	0.359	0	0	Mlf1
Zcchc24	0	1.44102	0.64	0.29	0	0	Zcchc24
Igdcc4	0	1.43969	0.53	0.22	0	0	Igdcc4
Gm56768	0	1.43951	0.553	0.243	0	0	Gm56768
Ltbp1	0	1.4371	0.853	0.528	0	0	Ltbp1
Pcdh9	0	1.43316	0.663	0.402	0	0	Pcdh9
Itpripl2	0	1.43116	0.383	0.154	0	0	Itpripl2
Poglut3	0	1.43047	0.324	0.132	0	0	Poglut3
Anxa2	0	1.42689	0.876	0.502	0	0	Anxa2
Ahnak	0	1.41978	0.833	0.432	0	0	Ahnak
Efemp2	0	1.41849	0.768	0.4	0	0	Efemp2
Nhs	0	1.41654	0.713	0.44	0	0	Nhs
Nrk	0	1.40872	0.664	0.301	0	0	Nrk
Rnase4	0	1.40797	0.328	0.1	0	0	Rnase4
Gm11627	0	1.40226	0.36	0.135	0	0	Gm11627
Fibin	0	1.39885	0.601	0.283	0	0	Fibin
Crtap	0	1.39881	0.617	0.296	0	0	Crtap
Arhgef25	0	1.39794	0.809	0.416	0	0	Arhgef25
Fstl1	0	1.39447	0.986	0.711	0	0	Fstl1
Nfatc1	0	1.394	0.45	0.183	0	0	Nfatc1
Angptl4	0	1.39008	0.412	0.189	0	0	Angptl4
Gria3	0	1.38784	0.461	0.224	0	0	Gria3
Plce1	0	1.38779	0.585	0.324	0	0	Plce1
Creb5	0	1.38296	0.859	0.464	0	0	Creb5
Alcam	0	1.38127	0.691	0.39	0	0	Alcam
Ehd2	0	1.38047	0.324	0.117	0	0	Ehd2
Tmem164	0	1.37952	0.922	0.664	0	0	Tmem164
Colec12	0	1.3754	0.789	0.415	0	0	Colec12
Flnc	0	1.37453	0.584	0.218	0	0	Flnc
Plagl1	0	1.37373	0.764	0.483	0	0	Plagl1
Fap	0	1.37189	0.397	0.172	0	0	Fap
Ccdc80	0	1.37019	0.665	0.307	0	0	Ccdc80
Bmp1	0	1.36872	0.798	0.423	0	0	Bmp1
P3h2	0	1.36837	0.51	0.26	0	0	P3h2
Zfhx3	0	1.36484	0.934	0.792	0	0	Zfhx3
Sh3rf3	0	1.3648	0.244	0.086	0	0	Sh3rf3
Tbx18	0	1.36403	0.412	0.164	0	0	Tbx18
Spock3	0	1.35958	0.452	0.229	0	0	Spock3
Flrt2	0	1.35944	0.667	0.359	0	0	Flrt2
Ltbp4	0	1.35847	0.344	0.145	0	0	Ltbp4
Lpar1	0	1.35817	0.96	0.57	0	0	Lpar1
Megf6	0	1.35788	0.512	0.239	0	0	Megf6
Slit3	0	1.35733	0.85	0.548	0	0	Slit3
Slc39a13	0	1.35646	0.519	0.239	0	0	Slc39a13
Amot	0	1.35576	0.672	0.408	0	0	Amot
Mmp14	0	1.35544	0.831	0.454	0	0	Mmp14
Ggcx	0	1.35502	0.401	0.171	0	0	Ggcx
Mmp2	0	1.35446	0.711	0.378	0	0	Mmp2
Cacna1c	0	1.35318	0.894	0.518	0	0	Cacna1c
Nfic	0	1.35293	0.715	0.352	0	0	Nfic
Fosb	0	1.34986	0.853	0.516	0	0	Fosb
Emilin1	0	1.34948	0.79	0.407	0	0	Emilin1
Rassf8	0	1.34878	0.722	0.385	0	0	Rassf8
Fzd8	0	1.34843	0.355	0.156	0	0	Fzd8
Il6st	0	1.34815	0.651	0.35	0	0	Il6st
Cpxm1	0	1.3475	0.796	0.43	0	0	Cpxm1
Pdzd2	0	1.34734	0.549	0.273	0	0	Pdzd2
Chst14	0	1.34499	0.414	0.177	0	0	Chst14
Arhgap31	0	1.34451	0.628	0.292	0	0	Arhgap31
Klhl29	0	1.34246	0.711	0.406	0	0	Klhl29
Adcy2	0	1.34128	0.513	0.249	0	0	Adcy2
Sncaip	0	1.33853	0.743	0.433	0	0	Sncaip
Mxra8	0	1.33707	0.463	0.211	0	0	Mxra8
Hoxc11	0	1.33169	0.356	0.14	0	0	Hoxc11
Myof	0	1.32978	0.445	0.18	0	0	Myof
Lysmd2	0	1.32729	0.509	0.248	0	0	Lysmd2
Akap12	0	1.32513	0.629	0.395	0	0	Akap12
Tbx4	0	1.32288	0.386	0.139	0	0	Tbx4
Zfp9	0	1.31862	0.559	0.255	0	0	Zfp9
Trabd2b	0	1.31797	0.41	0.178	0	0	Trabd2b
Fbn2	0	1.3147	0.981	0.691	0	0	Fbn2
Tns1	0	1.31065	0.676	0.333	0	0	Tns1
Lhfp	0	1.30675	0.809	0.466	0	0	Lhfp
Prrx1	0	1.30425	0.898	0.479	0	0	Prrx1
Cmtm3	0	1.30108	0.77	0.397	0	0	Cmtm3
Esyt1	0	1.29577	0.366	0.169	0	0	Esyt1
Tmed3	0	1.29348	0.831	0.517	0	0	Tmed3
Tiam2	0	1.28803	0.639	0.284	0	0	Tiam2
Epb41l3	0	1.28726	0.86	0.52	0	0	Epb41l3
Timp2	0	1.28427	0.911	0.591	0	0	Timp2
S100a10	0	1.28399	0.847	0.593	0	0	S100a10
Thbs3	0	1.28254	0.479	0.226	0	0	Thbs3
Ifitm2	0	1.27905	0.986	0.782	0	0	Ifitm2
Metrnl	0	1.2788	0.308	0.116	0	0	Metrnl
Ikbip	0	1.27549	0.623	0.321	0	0	Ikbip
Nfia	0	1.27225	0.981	0.716	0	0	Nfia
Ntng1	0	1.2706	0.497	0.244	0	0	Ntng1
Septin8	0	1.26698	0.601	0.311	0	0	Septin8
Socs3	0	1.26666	0.564	0.321	0	0	Socs3
Zfhx4	0	1.26575	0.955	0.675	0	0	Zfhx4
Klf2	0	1.2641	0.63	0.326	0	0	Klf2
Gpc4	0	1.26079	0.577	0.289	0	0	Gpc4
Kcp	0	1.25926	0.397	0.173	0	0	Kcp
Gulp1	0	1.25915	0.841	0.516	0	0	Gulp1
Cd63	0	1.25818	0.992	0.819	0	0	Cd63
Smarca1	0	1.25526	0.783	0.44	0	0	Smarca1
Lrp1	0	1.25499	0.877	0.532	0	0	Lrp1
Dnm1	0	1.25487	0.668	0.319	0	0	Dnm1
Armcx6	0	1.25162	0.481	0.227	0	0	Armcx6
Plpp5	0	1.25117	0.543	0.274	0	0	Plpp5
Lamb2	0	1.24819	0.352	0.151	0	0	Lamb2
Ccdc102a	0	1.24721	0.702	0.364	0	0	Ccdc102a
Wipf1	0	1.2438	0.696	0.391	0	0	Wipf1
Tgfb1i1	0	1.24073	0.565	0.237	0	0	Tgfb1i1
Dsel	0	1.23582	0.484	0.236	0	0	Dsel
Marveld1	0	1.23554	0.354	0.155	0	0	Marveld1
Ntn3	0	1.23297	0.37	0.164	0	0	Ntn3
Syne1	0	1.23146	0.603	0.324	0	0	Syne1
Rhoj	0	1.23052	0.649	0.321	0	0	Rhoj
Ccdc106	0	1.22767	0.412	0.175	0	0	Ccdc106
Ust	0	1.22756	0.654	0.379	0	0	Ust
Ctf1	0	1.22621	0.381	0.166	0	0	Ctf1
Vkorc1	0	1.2259	0.818	0.535	0	0	Vkorc1
Mgp	0	1.21911	0.393	0.182	0	0	Mgp
Plod1	0	1.21871	0.535	0.248	0	0	Plod1
Ston1	0	1.21708	0.471	0.233	0	0	Ston1
Itm2a	0	1.21294	0.884	0.558	0	0	Itm2a
Igfbp4	0	1.20815	0.983	0.776	0	0	Igfbp4
Kat6b	0	1.20767	0.879	0.599	0	0	Kat6b
Ebf3	0	1.20605	0.726	0.459	0	0	Ebf3
Sema3f	0	1.20605	0.437	0.195	0	0	Sema3f
Nlgn1	0	1.20518	0.519	0.264	0	0	Nlgn1
Prrg1	0	1.20354	0.461	0.237	0	0	Prrg1
Plxdc2	0	1.20289	0.76	0.529	0	0	Plxdc2
Fxyd1	0	1.20055	0.374	0.148	0	0	Fxyd1
Arhgef9	0	1.20037	0.557	0.276	0	0	Arhgef9
Igf2	0	1.19747	0.661	0.318	0	0	Igf2
Trp53i13	0	1.19742	0.631	0.33	0	0	Trp53i13
Lima1	0	1.19514	0.955	0.653	0	0	Lima1
Pygb	0	1.19263	0.644	0.361	0	0	Pygb
Dlc1	0	1.19143	0.928	0.593	0	0	Dlc1
Mcc	0	1.19141	0.839	0.526	0	0	Mcc
Airn	0	1.19129	0.971	0.704	0	0	Airn
Thbs1	0	1.19086	0.498	0.248	0	0	Thbs1
Rora	0	1.18855	0.896	0.656	0	0	Rora
Arhgap6	0	1.18275	0.503	0.279	0	0	Arhgap6
Fkbp11	0	1.18227	0.589	0.339	0	0	Fkbp11
Hspa12b	0	1.18185	0.426	0.198	0	0	Hspa12b
Boc	0	1.1818	0.761	0.391	0	0	Boc
Pth1r	0	1.18157	0.751	0.448	0	0	Pth1r
Gk5	0	1.17723	0.396	0.19	0	0	Gk5
Ptgfrn	0	1.17455	0.558	0.299	0	0	Ptgfrn
Arfgap1	0	1.16917	0.728	0.438	0	0	Arfgap1
Sdk2	0	1.16718	0.535	0.281	0	0	Sdk2
Gramd3	0	1.16664	0.514	0.266	0	0	Gramd3
P3h4	0	1.16608	0.727	0.401	0	0	P3h4
Limch1	0	1.16484	0.739	0.512	0	0	Limch1
Calu	0	1.16484	0.973	0.737	0	0	Calu
Prickle2	0	1.16232	0.802	0.495	0	0	Prickle2
Sorbs3	0	1.16141	0.368	0.168	0	0	Sorbs3
Nid1	0	1.16071	0.588	0.288	0	0	Nid1
Prkca	0	1.16014	0.689	0.405	0	0	Prkca
Atp2b4	0	1.1601	0.548	0.275	0	0	Atp2b4
Ripk1	0	1.15892	0.503	0.274	0	0	Ripk1
Pofut2	0	1.15868	0.869	0.596	0	0	Pofut2
Gas1	0	1.15695	0.958	0.673	0	0	Gas1
Pdia5	0	1.15659	0.41	0.203	0	0	Pdia5
Hoxa10	0	1.15574	0.806	0.401	0	0	Hoxa10
P4ha2	0	1.15564	0.519	0.264	0	0	P4ha2
Cdh11	0	1.15228	0.955	0.674	0	0	Cdh11
Man2a1	0	1.1404	0.626	0.41	0	0	Man2a1
Pard3b	0	1.14035	0.882	0.598	0	0	Pard3b
Antxr2	0	1.13969	0.597	0.345	0	0	Antxr2
Sec31a	0	1.13936	0.901	0.647	0	0	Sec31a
Cachd1	0	1.13807	0.866	0.626	0	0	Cachd1
Adam22	0	1.13708	0.497	0.264	0	0	Adam22
Trerf1	0	1.13621	0.879	0.584	0	0	Trerf1
C1qtnf4	0	1.13617	0.736	0.372	0	0	C1qtnf4
Serinc2	0	1.1315	0.652	0.336	0	0	Serinc2
Maged2	0	1.12863	0.971	0.794	0	0	Maged2
Nfkbiz	0	1.12784	0.506	0.279	0	0	Nfkbiz
Fkbp9	0	1.12468	0.793	0.472	0	0	Fkbp9
Shisa5	0	1.12464	0.525	0.255	0	0	Shisa5
Bet1l	0	1.12358	0.709	0.422	0	0	Bet1l
Sec23a	0	1.1233	0.849	0.552	0	0	Sec23a
Serpinh1	0	1.12295	0.994	0.788	0	0	Serpinh1
Cped1	0	1.12191	0.795	0.444	0	0	Cped1
Adgrl2	0	1.11976	0.906	0.693	0	0	Adgrl2
Msrb3	0	1.11945	0.69	0.401	0	0	Msrb3
Dip2a	0	1.11569	0.492	0.254	0	0	Dip2a
Ntm	0	1.11511	0.62	0.32	0	0	Ntm
Dennd2a	0	1.10837	0.813	0.54	0	0	Dennd2a
Prickle1	0	1.10495	0.856	0.581	0	0	Prickle1
Itpkb	0	1.10258	0.456	0.227	0	0	Itpkb
Adamts6	0	1.1015	0.663	0.449	0	0	Adamts6
Rab30	0	1.09629	0.507	0.266	0	0	Rab30
Sostdc1	0	1.09521	0.362	0.121	0	0	Sostdc1
Rnf150	0	1.09323	0.686	0.431	0	0	Rnf150
Aff2	0	1.09039	0.824	0.54	0	0	Aff2
Il17rd	0	1.08694	0.662	0.358	0	0	Il17rd
Hoxc10	0	1.08658	0.643	0.281	0	0	Hoxc10
Itm2c	0	1.0839	0.925	0.635	0	0	Itm2c
Atrnl1	0	1.08247	0.954	0.758	0	0	Atrnl1
Thra	0	1.08199	0.837	0.52	0	0	Thra
Tmem119	0	1.07983	0.689	0.36	0	0	Tmem119
Col26a1	0	1.0794	0.817	0.478	0	0	Col26a1
Oaf	0	1.07927	0.828	0.499	0	0	Oaf
Cd81	0	1.07904	0.989	0.831	0	0	Cd81
Pcdh18	0	1.07801	0.793	0.469	0	0	Pcdh18
Klhdc10	0	1.07766	0.919	0.756	0	0	Klhdc10
Pcolce	0	1.07561	0.75	0.461	0	0	Pcolce
Cxcl12	0	1.0756	0.651	0.324	0	0	Cxcl12
Nek6	0	1.07504	0.704	0.411	0	0	Nek6
Tnfaip6	0	1.075	0.78	0.442	0	0	Tnfaip6
Add3	0	1.07308	0.767	0.525	0	0	Add3
Ptgis	0	1.07036	0.531	0.285	0	0	Ptgis
Tmem176b	0	1.07029	0.856	0.553	0	0	Tmem176b
Bcl9l	0	1.06969	0.595	0.327	0	0	Bcl9l
Lrig1	0	1.06679	0.597	0.344	0	0	Lrig1
Scaper	0	1.06667	0.807	0.537	0	0	Scaper
Pkd2	0	1.06585	0.715	0.424	0	0	Pkd2
Cbx6	0	1.06517	0.508	0.26	0	0	Cbx6
Gpx8	0	1.06465	0.92	0.622	0	0	Gpx8
Disp1	0	1.06349	0.614	0.36	0	0	Disp1
Ppic	0	1.06242	0.89	0.607	0	0	Ppic
Plekhg1	0	1.05903	0.548	0.315	0	0	Plekhg1
Zfp354c	0	1.05901	0.7	0.403	0	0	Zfp354c
Sec24a	0	1.05789	0.708	0.451	0	0	Sec24a
Mbnl2	0	1.05637	0.979	0.76	0	0	Mbnl2
Cdc42ep5	0	1.05387	0.755	0.429	0	0	Cdc42ep5
Clmp	0	1.05294	0.93	0.598	0	0	Clmp
Epha7	0	1.05109	0.74	0.481	0	0	Epha7
Gpx7	0	1.0487	0.664	0.374	0	0	Gpx7
Fbxl7	0	1.04669	0.967	0.722	0	0	Fbxl7
Efna5	0	1.04598	0.909	0.739	0	0	Efna5
Spry1	0	1.04544	0.48	0.254	0	0	Spry1
Cacng7	0	1.044	0.447	0.226	0	0	Cacng7
Acat1	0	1.04284	0.882	0.646	0	0	Acat1
Fbln1	0	1.04225	0.851	0.609	0	0	Fbln1
A230057D06Rik	0	1.04216	0.655	0.355	0	0	A230057D06Rik
Etl4	0	1.0417	0.678	0.43	0	0	Etl4
Mrc2	0	1.04143	0.698	0.41	0	0	Mrc2
Frmd6	0	1.04055	0.741	0.478	0	0	Frmd6
Large1	0	1.04015	0.892	0.693	0	0	Large1
A330076H08Rik	0	1.03988	0.445	0.213	0	0	A330076H08Rik
Ext2	0	1.03633	0.748	0.474	0	0	Ext2
Col25a1	0	1.03585	0.605	0.353	0	0	Col25a1
Gpr180	0	1.03426	0.59	0.348	0	0	Gpr180
Triqk	0	1.03022	0.411	0.2	0	0	Triqk
Atxn1	0	1.02594	0.67	0.441	0	0	Atxn1
Ptn	0	1.02381	0.959	0.748	0	0	Ptn
Hmcn1	0	1.02364	0.779	0.572	0	0	Hmcn1
Ptprm	0	1.02335	0.673	0.395	0	0	Ptprm
Samd4	0	1.0225	0.894	0.547	0	0	Samd4
Heatr5a	0	1.0221	0.644	0.397	0	0	Heatr5a
Wipi1	0	1.02203	0.62	0.353	0	0	Wipi1
Nav3	0	1.02027	0.525	0.296	0	0	Nav3
Mertk	0	1.01824	0.523	0.269	0	0	Mertk
Txndc5	0	1.01659	0.834	0.577	0	0	Txndc5
Col27a1	0	1.0154	0.666	0.327	0	0	Col27a1
Anxa5	0	1.01257	0.861	0.581	0	0	Anxa5
Nfatc4	0	1.01119	0.636	0.33	0	0	Nfatc4
Efnb1	0	1.01025	0.676	0.404	0	0	Efnb1
Dclk1	0	1.00904	0.773	0.534	0	0	Dclk1
Lpar4	0	1.009	0.613	0.384	0	0	Lpar4
Dlg5	0	1.00787	0.696	0.423	0	0	Dlg5
Arid5b	0	1.00772	0.884	0.647	0	0	Arid5b
Slc50a1	0	1.00584	0.725	0.433	0	0	Slc50a1
Dnm3	0	1.00191	0.605	0.343	0	0	Dnm3
Gfpt1	0	0.99979	0.819	0.549	0	0	Gfpt1
Nr4a1	0	0.999373	0.637	0.4	0	0	Nr4a1
Nucb1	0	0.997236	0.78	0.511	0	0	Nucb1
Fndc3b	0	0.99618	0.89	0.617	0	0	Fndc3b
Pkd1	0	0.99584	0.478	0.257	0	0	Pkd1
Tnfrsf1a	0	0.995436	0.52	0.28	0	0	Tnfrsf1a
Sh3kbp1	0	0.993081	0.701	0.455	0	0	Sh3kbp1
Card19	0	0.993063	0.594	0.333	0	0	Card19
Eva1b	0	0.991543	0.896	0.548	0	0	Eva1b
Capn6	0	0.990236	0.786	0.438	0	0	Capn6
Tmem214	0	0.990126	0.657	0.41	0	0	Tmem214
Tpst1	0	0.98914	0.617	0.375	0	0	Tpst1
S100a11	0	0.988287	0.967	0.748	0	0	S100a11
Lsamp	0	0.987311	0.638	0.398	0	0	Lsamp
Cep112	0	0.986939	0.718	0.443	0	0	Cep112
Ccdc8	0	0.986699	0.487	0.257	0	0	Ccdc8
Palld	0	0.985087	0.92	0.679	0	0	Palld
Rin2	0	0.983989	0.605	0.351	0	0	Rin2
Cast	0	0.983786	0.598	0.351	0	0	Cast
Igf2r	0	0.981847	0.859	0.576	0	0	Igf2r
Nenf	0	0.979758	0.95	0.785	0	0	Nenf
Triobp	0	0.978435	0.593	0.36	0	0	Triobp
Dock1	0	0.977473	0.91	0.624	0	0	Dock1
Adamts10	0	0.976941	0.611	0.354	0	0	Adamts10
Obsl1	0	0.976793	0.553	0.294	0	0	Obsl1
Rps6ka5	0	0.975683	0.668	0.457	0	0	Rps6ka5
Dchs1	0	0.975602	0.746	0.451	0	0	Dchs1
Sgms1	0	0.975369	0.742	0.491	0	0	Sgms1
Cep85l	0	0.974036	0.662	0.428	0	0	Cep85l
Ptprd	0	0.973536	0.979	0.778	0	0	Ptprd
Zfyve21	0	0.971846	0.671	0.42	0	0	Zfyve21
Echdc2	0	0.971526	0.537	0.304	0	0	Echdc2
Plpp1	0	0.969639	0.577	0.335	0	0	Plpp1
Laptm4a	0	0.963141	0.989	0.866	0	0	Laptm4a
St3gal4	0	0.963113	0.66	0.413	0	0	St3gal4
Kazn	0	0.956304	0.84	0.603	0	0	Kazn
Tgfbi	0	0.956135	0.632	0.349	0	0	Tgfbi
Efnb3	0	0.955898	0.575	0.317	0	0	Efnb3
Stat3	0	0.95155	0.826	0.569	0	0	Stat3
Acvr1	0	0.949527	0.688	0.444	0	0	Acvr1
Tmem263	0	0.947626	0.849	0.587	0	0	Tmem263
Cask	0	0.946497	0.912	0.699	0	0	Cask
Pdxdc1	0	0.946383	0.872	0.648	0	0	Pdxdc1
Camk1	0	0.94457	0.73	0.425	0	0	Camk1
Colgalt1	0	0.94367	0.703	0.471	0	0	Colgalt1
Itga5	0	0.943262	0.541	0.299	0	0	Itga5
Aff3	0	0.94122	0.944	0.704	0	0	Aff3
Ephb4	0	0.937983	0.637	0.363	0	0	Ephb4
Crtc3	0	0.935169	0.699	0.458	0	0	Crtc3
Hspg2	0	0.935136	0.568	0.3	0	0	Hspg2
Ehbp1	0	0.934984	0.801	0.558	0	0	Ehbp1
Gpc3	0	0.934773	0.983	0.76	0	0	Gpc3
Gtdc1	0	0.933615	0.74	0.518	0	0	Gtdc1
Tbc1d23	0	0.933534	0.761	0.529	0	0	Tbc1d23
Nlgn2	0	0.933154	0.584	0.322	0	0	Nlgn2
Pdzrn3	0	0.931866	0.889	0.624	0	0	Pdzrn3
Zfp950	0	0.931504	0.635	0.387	0	0	Zfp950
Creb3l2	0	0.930914	0.824	0.485	0	0	Creb3l2
Tbc1d9b	0	0.930356	0.533	0.31	0	0	Tbc1d9b
Nagk	0	0.927306	0.52	0.276	0	0	Nagk
Trib2	0	0.925678	0.587	0.345	0	0	Trib2
Dusp7	0	0.925623	0.58	0.344	0	0	Dusp7
C430049B03Rik	0	0.923669	0.83	0.526	0	0	C430049B03Rik
Slc1a3	0	0.922429	0.603	0.372	0	0	Slc1a3
Septin6	0	0.920505	0.816	0.603	0	0	Septin6
Fam110b	0	0.919814	0.74	0.492	0	0	Fam110b
Dnaaf9	0	0.919241	0.787	0.503	0	0	Dnaaf9
Stx4a	0	0.919177	0.624	0.378	0	0	Stx4a
Timp3	0	0.919003	0.773	0.514	0	0	Timp3
Pabpc4l	0	0.917671	0.546	0.306	0	0	Pabpc4l
Sumf2	0	0.917436	0.682	0.427	0	0	Sumf2
Hdac7	0	0.913125	0.536	0.303	0	0	Hdac7
Sntb2	0	0.912535	0.68	0.455	0	0	Sntb2
Prrc1	0	0.910537	0.833	0.588	0	0	Prrc1
Gprasp2	0	0.909117	0.534	0.299	0	0	Gprasp2
Rhoc	0	0.909025	0.922	0.655	0	0	Rhoc
Dnajc25	0	0.907504	0.639	0.408	0	0	Dnajc25
Arhgap24	0	0.906702	0.698	0.445	0	0	Arhgap24
Gnb4	0	0.906671	0.624	0.379	0	0	Gnb4
Ski	0	0.906169	0.87	0.619	0	0	Ski
Tln2	0	0.905171	0.773	0.518	0	0	Tln2
Trim26	0	0.904808	0.759	0.509	0	0	Trim26
Capn2	0	0.902297	0.738	0.458	0	0	Capn2
Sh3pxd2b	0	0.901349	0.565	0.33	0	0	Sh3pxd2b
Tmem39a	0	0.900602	0.778	0.524	0	0	Tmem39a
Ophn1	0	0.899744	0.557	0.32	0	0	Ophn1
Ndel1	0	0.898796	0.789	0.553	0	0	Ndel1
Wwtr1	0	0.895741	0.884	0.621	0	0	Wwtr1
Ror2	0	0.89551	0.792	0.503	0	0	Ror2
Ebf1	0	0.894237	0.831	0.523	0	0	Ebf1
Bend5	0	0.887532	0.697	0.472	0	0	Bend5
Lama2	0	0.886857	0.536	0.269	0	0	Lama2
Rgl1	0	0.886189	0.617	0.39	0	0	Rgl1
Rcn1	0	0.881956	0.929	0.702	0	0	Rcn1
Foxn3	0	0.881909	0.963	0.831	0	0	Foxn3
Epha4	0	0.881119	0.754	0.533	0	0	Epha4
Ppp4r1l-ps	0	0.879317	0.714	0.473	0	0	Ppp4r1l-ps
Sulf2	0	0.878642	0.842	0.595	0	0	Sulf2
Rbms2	0	0.877197	0.763	0.52	0	0	Rbms2
Yipf5	0	0.876139	0.897	0.704	0	0	Yipf5
Copa	0	0.872783	0.942	0.759	0	0	Copa
Map1lc3a	0	0.871767	0.957	0.819	0	0	Map1lc3a
Rab31	0	0.869858	0.6	0.369	0	0	Rab31
Fzd2	0	0.865823	0.955	0.695	0	0	Fzd2
Parva	0	0.864222	0.885	0.62	0	0	Parva
Nbea	0	0.862919	0.943	0.755	0	0	Nbea
Ano6	0	0.862771	0.74	0.52	0	0	Ano6
Pttg1ip	0	0.862541	0.693	0.442	0	0	Pttg1ip
Nhsl2	0	0.861724	0.616	0.363	0	0	Nhsl2
Mest	0	0.859792	0.966	0.766	0	0	Mest
Glipr2	0	0.859614	0.764	0.522	0	0	Glipr2
Sec61a1	0	0.859183	0.817	0.595	0	0	Sec61a1
Aak1	0	0.857876	0.774	0.542	0	0	Aak1
Dync2i1	0	0.853187	0.638	0.404	0	0	Dync2i1
Spty2d1	0	0.852861	0.668	0.449	0	0	Spty2d1
Igsf3	0	0.848457	0.764	0.513	0	0	Igsf3
Sulf1	0	0.847754	0.687	0.396	0	0	Sulf1
Arhgap10	0	0.845543	0.808	0.571	0	0	Arhgap10
Armcx3	0	0.844344	0.711	0.465	0	0	Armcx3
Trio	0	0.841638	0.927	0.74	0	0	Trio
Map4k5	0	0.84147	0.763	0.547	0	0	Map4k5
Zfp521	0	0.840911	0.888	0.685	0	0	Zfp521
Twist1	0	0.839981	0.876	0.548	0	0	Twist1
Surf4	0	0.838225	0.866	0.647	0	0	Surf4
Arhgap28	0	0.83724	0.882	0.611	0	0	Arhgap28
Rftn2	0	0.837203	0.544	0.293	0	0	Rftn2
Kdelr2	0	0.836511	0.948	0.781	0	0	Kdelr2
Psd3	0	0.836495	0.814	0.579	0	0	Psd3
Prkce	0	0.834269	0.75	0.506	0	0	Prkce
Klhl22	0	0.833289	0.592	0.368	0	0	Klhl22
Mir99ahg	0	0.831894	0.934	0.793	0	0	Mir99ahg
Klf6	0	0.829744	0.829	0.578	0	0	Klf6
Chd3	0	0.829709	0.966	0.776	0	0	Chd3
Sh3pxd2a	0	0.829063	0.708	0.457	0	0	Sh3pxd2a
Klf12	0	0.826904	0.91	0.705	0	0	Klf12
Parp8	0	0.826509	0.695	0.463	0	0	Parp8
Lrpap1	0	0.823806	0.829	0.608	0	0	Lrpap1
Igfbp5	0	0.82211	0.754	0.464	0	0	Igfbp5
Dab2	0	0.821093	0.741	0.421	0	0	Dab2
Tns3	0	0.818775	0.823	0.566	0	0	Tns3
Itgb5	0	0.817222	0.667	0.393	0	0	Itgb5
Dlg1	0	0.816366	0.926	0.747	0	0	Dlg1
Dnajc1	0	0.815864	0.922	0.729	0	0	Dnajc1
Fat4	0	0.815772	0.668	0.423	0	0	Fat4
Tbrg1	0	0.813272	0.937	0.799	0	0	Tbrg1
Trip6	0	0.813003	0.778	0.526	0	0	Trip6
Exoc6b	0	0.812628	0.883	0.662	0	0	Exoc6b
Myl9	0	0.808445	0.771	0.418	0	0	Myl9
Xbp1	0	0.805815	0.755	0.534	0	0	Xbp1
Dap	0	0.802182	0.827	0.591	0	0	Dap
Fgfr1	0	0.799328	0.877	0.61	0	0	Fgfr1
Robo2	0	0.7988	0.851	0.572	0	0	Robo2
Gbf1	0	0.798533	0.816	0.597	0	0	Gbf1
Fnbp1	0	0.796285	0.664	0.426	0	0	Fnbp1
Ttc28	0	0.795008	0.957	0.754	0	0	Ttc28
Stk3	0	0.794944	0.85	0.654	0	0	Stk3
Mxd4	0	0.792462	0.769	0.51	0	0	Mxd4
Rhoq	0	0.788244	0.687	0.461	0	0	Rhoq
Fos	0	0.788219	0.958	0.774	0	0	Fos
Robo1	0	0.787842	0.93	0.737	0	0	Robo1
Fndc4	0	0.787275	0.638	0.404	0	0	Fndc4
Mpdz	0	0.78705	0.865	0.621	0	0	Mpdz
Stx5a	0	0.784426	0.861	0.649	0	0	Stx5a
Atp9a	0	0.782835	0.513	0.278	0	0	Atp9a
Dse	0	0.782655	0.718	0.448	0	0	Dse
Malat1	0	0.780208	0.999	0.983	0	0	Malat1
Cald1	0	0.778247	0.969	0.755	0	0	Cald1
Slc39a7	0	0.777981	0.797	0.582	0	0	Slc39a7
Alkbh1	0	0.777619	0.871	0.685	0	0	Alkbh1
Jak1	0	0.777498	0.854	0.646	0	0	Jak1
Cntln	0	0.777073	0.771	0.522	0	0	Cntln
Rac3	0	0.776754	0.697	0.416	0	0	Rac3
Arhgef40	0	0.776694	0.794	0.515	0	0	Arhgef40
Arnt	0	0.772148	0.779	0.566	0	0	Arnt
P4ha1	0	0.771592	0.75	0.52	0	0	P4ha1
Ckap4	0	0.771569	0.941	0.76	0	0	Ckap4
Srgap1	0	0.770992	0.799	0.583	0	0	Srgap1
Zfp36l1	0	0.769066	0.945	0.747	0	0	Zfp36l1
Clcn5	0	0.767982	0.733	0.504	0	0	Clcn5
Mir100hg	0	0.76687	0.954	0.733	0	0	Mir100hg
Ppp2r3a	0	0.765014	0.835	0.625	0	0	Ppp2r3a
Phf21a	0	0.762629	0.947	0.775	0	0	Phf21a
Serpinb6a	0	0.761502	0.71	0.454	0	0	Serpinb6a
Rab5a	0	0.758949	0.929	0.779	0	0	Rab5a
Irf2bpl	0	0.756652	0.665	0.439	0	0	Irf2bpl
Slc22a17	0	0.756423	0.628	0.381	0	0	Slc22a17
Pxdn	0	0.755515	0.754	0.507	0	0	Pxdn
Sesn3	0	0.754954	0.795	0.577	0	0	Sesn3
Irf2bp2	0	0.75375	0.702	0.476	0	0	Irf2bp2
Ube2e2	0	0.753438	0.903	0.718	0	0	Ube2e2
Ssbp2	0	0.752396	0.947	0.814	0	0	Ssbp2
Lamp2	0	0.752053	0.835	0.619	0	0	Lamp2
Fto	0	0.748963	0.896	0.706	0	0	Fto
Epb41l2	0	0.747176	0.849	0.608	0	0	Epb41l2
Ccdc107	0	0.744532	0.729	0.527	0	0	Ccdc107
Ascc3	0	0.743769	0.878	0.693	0	0	Ascc3
Setbp1	0	0.742173	0.963	0.793	0	0	Setbp1
Zyx	0	0.74111	0.799	0.58	0	0	Zyx
Ech1	0	0.740032	0.826	0.606	0	0	Ech1
Ddx50	0	0.737852	0.967	0.827	0	0	Ddx50
Arhgap42	0	0.735663	0.789	0.562	0	0	Arhgap42
Nktr	0	0.735482	0.974	0.863	0	0	Nktr
Rab13	0	0.734212	0.693	0.456	0	0	Rab13
Cic	0	0.734052	0.677	0.467	0	0	Cic
Vps13b	0	0.733933	0.801	0.622	0	0	Vps13b
P4hb	0	0.731201	0.932	0.762	0	0	P4hb
Sdc1	0	0.730387	0.728	0.487	0	0	Sdc1
Smim14	0	0.728793	0.81	0.582	0	0	Smim14
Kdelr1	0	0.728263	0.952	0.814	0	0	Kdelr1
Cers6	0	0.727006	0.808	0.613	0	0	Cers6
St6galnac3	0	0.723204	0.881	0.671	0	0	St6galnac3
Bcl7c	0	0.722491	0.945	0.792	0	0	Bcl7c
Csrp1	0	0.722169	0.83	0.633	0	0	Csrp1
Rabac1	0	0.721131	0.879	0.687	0	0	Rabac1
Auts2	0	0.71998	0.996	0.882	0	0	Auts2
Sec22b	0	0.719815	0.85	0.67	0	0	Sec22b
Mia3	0	0.717767	0.814	0.621	0	0	Mia3
Stt3a	0	0.717642	0.793	0.606	0	0	Stt3a
Grn	0	0.716161	0.626	0.351	0	0	Grn
Lpp	0	0.715083	0.967	0.769	0	0	Lpp
Trip11	0	0.714327	0.799	0.612	0	0	Trip11
Calr	0	0.712856	0.988	0.914	0	0	Calr
Ctdsp2	0	0.712248	0.822	0.602	0	0	Ctdsp2
Arcn1	0	0.708997	0.892	0.724	0	0	Arcn1
Ptpra	0	0.706886	0.836	0.647	0	0	Ptpra
Gng10	0	0.706642	0.894	0.703	0	0	Gng10
Crabp1	0	0.706431	0.806	0.519	0	0	Crabp1
Gng11	0	0.705939	0.64	0.322	0	0	Gng11
Wnt5a	0	0.705512	0.702	0.414	0	0	Wnt5a
Tspan9	0	0.702211	0.682	0.433	0	0	Tspan9
Plscr3	0	0.700088	0.716	0.492	0	0	Plscr3
Rapgef2	0	0.696365	0.862	0.663	0	0	Rapgef2
Cnn2	0	0.692787	0.858	0.6	0	0	Cnn2
Zeb1	0	0.691761	0.896	0.691	0	0	Zeb1
Tm9sf4	0	0.688944	0.825	0.63	0	0	Tm9sf4
Appl1	0	0.688018	0.881	0.695	0	0	Appl1
Rbfox2	0	0.686929	0.981	0.825	0	0	Rbfox2
Neo1	0	0.685743	0.907	0.709	0	0	Neo1
Lrig3	0	0.684914	0.79	0.499	0	0	Lrig3
Cxcl14	0	0.681226	0.646	0.221	0	0	Cxcl14
Dtx3	0	0.680655	0.774	0.564	0	0	Dtx3
Lman1	0	0.678652	0.919	0.741	0	0	Lman1
Rabgap1l	0	0.676269	0.788	0.585	0	0	Rabgap1l
Hdlbp	0	0.672356	0.94	0.813	0	0	Hdlbp
Srgap2	0	0.671172	0.778	0.574	0	0	Srgap2
Rab34	0	0.669504	0.884	0.642	0	0	Rab34
Ssr2	0	0.669056	0.975	0.872	0	0	Ssr2
Mon2	0	0.668028	0.802	0.606	0	0	Mon2
Flna	0	0.662922	0.914	0.704	0	0	Flna
Peg3	0	0.662801	0.962	0.769	0	0	Peg3
Tnrc18	0	0.661149	0.866	0.658	0	0	Tnrc18
Tcf4	0	0.660672	0.989	0.881	0	0	Tcf4
Selenos	0	0.657604	0.92	0.758	0	0	Selenos
Chd9	0	0.657313	0.838	0.635	0	0	Chd9
Copb1	0	0.655837	0.924	0.77	0	0	Copb1
Ap2a2	0	0.655485	0.796	0.613	0	0	Ap2a2
Capns1	0	0.654539	0.905	0.744	0	0	Capns1
Kifap3	0	0.653232	0.896	0.699	0	0	Kifap3
6330403K07Rik	0	0.649905	0.925	0.726	0	0	6330403K07Rik
Pdcd4	0	0.649461	0.924	0.754	0	0	Pdcd4
Pdia6	0	0.649153	0.991	0.907	0	0	Pdia6
Amotl1	0	0.643885	0.75	0.516	0	0	Amotl1
Add1	0	0.643289	0.834	0.664	0	0	Add1
Dnm3os	0	0.640869	0.784	0.462	0	0	Dnm3os
H13	0	0.637294	0.894	0.727	0	0	H13
Dnmt3a	0	0.633905	0.881	0.673	0	0	Dnmt3a
Grb10	0	0.632586	0.992	0.866	0	0	Grb10
Rsu1	0	0.631444	0.843	0.631	0	0	Rsu1
Hexa	0	0.626229	0.658	0.401	0	0	Hexa
Eci2	0	0.625764	0.901	0.746	0	0	Eci2
Uba5	0	0.621892	0.851	0.677	0	0	Uba5
Rpn2	0	0.620421	0.893	0.749	0	0	Rpn2
Eri3	0	0.618166	0.882	0.701	0	0	Eri3
Ppib	0	0.61633	0.992	0.937	0	0	Ppib
Glg1	0	0.615842	0.907	0.749	0	0	Glg1
Eif4a2	0	0.611887	0.931	0.781	0	0	Eif4a2
Tenm3	0	0.610339	0.937	0.783	0	0	Tenm3
Cdk14	0	0.610065	0.889	0.71	0	0	Cdk14
Atraid	0	0.608948	0.825	0.641	0	0	Atraid
Mlec	0	0.608817	0.877	0.697	0	0	Mlec
Arf4	0	0.608476	0.984	0.922	0	0	Arf4
Myo9a	0	0.606109	0.83	0.649	0	0	Myo9a
H19	0	0.604858	0.963	0.766	0	0	H19
Tmed9	0	0.603946	0.981	0.899	0	0	Tmed9
Dpm3	0	0.602895	0.914	0.783	0	0	Dpm3
Fmnl2	0	0.599894	0.883	0.704	0	0	Fmnl2
Ddost	0	0.597221	0.954	0.836	0	0	Ddost
Myh10	0	0.590711	0.942	0.791	0	0	Myh10
App	0	0.589884	0.934	0.755	0	0	App
Col4a2	0	0.588134	0.706	0.423	0	0	Col4a2
Runx1t1	0	0.584163	0.903	0.634	0	0	Runx1t1
Ift20	0	0.581962	0.903	0.78	0	0	Ift20
Golgb1	0	0.580615	0.894	0.745	0	0	Golgb1
Ptprs	0	0.578126	0.944	0.755	0	0	Ptprs
Snd1	0	0.577367	0.89	0.726	0	0	Snd1
Zmiz1	0	0.577061	0.919	0.777	0	0	Zmiz1
Psap	0	0.576854	0.815	0.581	0	0	Psap
Itm2b	0	0.576351	0.981	0.863	0	0	Itm2b
Snhg8	0	0.574712	0.914	0.779	0	0	Snhg8
Acbd3	0	0.574584	0.884	0.728	0	0	Acbd3
Sptbn1	0	0.572309	0.915	0.741	0	0	Sptbn1
Hspa5	0	0.570934	0.991	0.922	0	0	Hspa5
Reep5	0	0.566879	0.883	0.735	0	0	Reep5
Jund	0	0.56568	0.971	0.933	0	0	Jund
Pdia3	0	0.565283	0.986	0.892	0	0	Pdia3
Sar1a	0	0.559631	0.907	0.782	0	0	Sar1a
Aldh2	0	0.557024	0.892	0.718	0	0	Aldh2
Maged1	0	0.556545	0.982	0.868	0	0	Maged1
Tmem165	0	0.552893	0.913	0.76	0	0	Tmem165
Wasf2	0	0.552736	0.861	0.666	0	0	Wasf2
Ostc	0	0.551809	0.977	0.902	0	0	Ostc
Pja2	0	0.551306	0.858	0.68	0	0	Pja2
Akap13	0	0.547565	0.892	0.735	0	0	Akap13
Nbdy	0	0.546944	0.843	0.667	0	0	Nbdy
Bmpr1a	0	0.5463	0.942	0.783	0	0	Bmpr1a
Cdkn1c	0	0.544828	0.988	0.894	0	0	Cdkn1c
Vim	0	0.541977	0.978	0.853	0	0	Vim
Col11a1	0	0.541961	0.722	0.503	0	0	Col11a1
Ergic3	0	0.541407	0.906	0.764	0	0	Ergic3
Eid1	0	0.536381	0.973	0.912	0	0	Eid1
Rlim	0	0.532458	0.918	0.767	0	0	Rlim
Nisch	0	0.532163	0.965	0.829	0	0	Nisch
Ifitm3	0	0.53066	0.582	0.334	0	0	Ifitm3
Vamp8	0	0.53052	0.828	0.566	0	0	Vamp8
Itgb1	0	0.530233	0.989	0.868	0	0	Itgb1
Krtcap2	0	0.529766	0.979	0.89	0	0	Krtcap2
Papss1	0	0.528096	0.891	0.714	0	0	Papss1
Ank2	0	0.52739	0.835	0.601	0	0	Ank2
Erp29	0	0.526136	0.967	0.875	0	0	Erp29
Tanc2	0	0.522717	0.851	0.671	0	0	Tanc2
Ndn	0	0.522509	0.872	0.652	0	0	Ndn
Tmed10	0	0.512768	0.978	0.887	0	0	Tmed10
Gnas	0	0.508982	0.997	0.981	0	0	Gnas
Copb2	0	0.506777	0.925	0.819	0	0	Copb2
Dock7	0	0.4957	0.929	0.779	0	0	Dock7
Arl1	0	0.488468	0.951	0.849	0	0	Arl1
Col4a1	0	0.488017	0.719	0.464	0	0	Col4a1
Ramp2	0	0.482973	0.429	0.209	0	0	Ramp2
Prrx2	0	0.482105	0.791	0.468	0	0	Prrx2
Gstm5	0	0.481042	0.94	0.825	0	0	Gstm5
Dpysl3	0	0.480483	0.776	0.498	0	0	Dpysl3
Rab2a	0	0.474887	0.987	0.909	0	0	Rab2a
Prdx5	0	0.46072	0.932	0.82	0	0	Prdx5
Cyba	0	0.460067	0.823	0.542	0	0	Cyba
Rap1b	0	0.459013	0.931	0.795	0	0	Rap1b
Tmem59	0	0.457018	0.96	0.858	0	0	Tmem59
Sh3bgrl3	0	0.443929	0.948	0.854	0	0	Sh3bgrl3
Sec62	0	0.424105	0.977	0.908	0	0	Sec62
Ubc	0	0.408851	0.979	0.945	0	0	Ubc
Morf4l2	0	0.407583	0.976	0.905	0	0	Morf4l2
Tle5	0	0.402901	0.966	0.881	0	0	Tle5
Mpc2	0	0.391167	0.938	0.858	0	0	Mpc2
Tpm1	0	0.368697	0.979	0.85	0	0	Tpm1
Gabarap	0	0.361632	0.973	0.95	0	0	Gabarap
Myl6	0	0.347661	0.983	0.964	0	0	Myl6
Podxl2	0	0.345019	0.754	0.499	0	0	Podxl2
Atxn7l3b	0	0.338649	0.976	0.92	0	0	Atxn7l3b
Rbm39	0	0.335576	0.996	0.952	0	0	Rbm39
Arf5	0	0.326893	0.981	0.948	0	0	Arf5
Ncam1	0	0.314539	0.887	0.667	0	0	Ncam1
mt-Co3	0	0.308874	0.999	0.978	0	0	mt-Co3
Cdc42	0	0.289411	0.984	0.946	0	0	Cdc42
Ctsb	0	0.108523	0.819	0.622	0	0	Ctsb
Oaz1	0	-0.275727	0.981	0.972	0	0	Oaz1
Rps3	0	-0.289097	0.991	0.983	0	0	Rps3
Snrpg	0	-0.324871	0.979	0.955	0	0	Snrpg
Btf3	0	-0.327784	0.981	0.966	0	0	Btf3
Atp5pb	0	-0.366922	0.974	0.951	0	0	Atp5pb
Eif4a1	0	-0.379978	0.982	0.956	0	0	Eif4a1
Rpl35	0	-0.385845	0.985	0.974	0	0	Rpl35
Srsf3	0	-0.402722	0.987	0.957	0	0	Srsf3
Serbp1	0	-0.403478	0.981	0.959	0	0	Serbp1
Rpsa	0	-0.404061	0.997	0.992	0	0	Rpsa
Chchd2	0	-0.423102	0.986	0.972	0	0	Chchd2
Eif1	0	-0.4252	0.987	0.98	0	0	Eif1
Sumo2	0	-0.434173	0.983	0.958	0	0	Sumo2
Ppia	0	-0.437203	0.993	0.98	0	0	Ppia
Atp5b	0	-0.450889	0.977	0.961	0	0	Atp5b
Npm1	0	-0.451051	0.99	0.974	0	0	Npm1
Cdk4	0	-0.453463	0.971	0.933	0	0	Cdk4
Tomm7	0	-0.484852	0.961	0.937	0	0	Tomm7
Gng5	0	-0.488709	0.977	0.959	0	0	Gng5
Snrpe	0	-0.49271	0.977	0.954	0	0	Snrpe
Cct2	0	-0.494066	0.961	0.929	0	0	Cct2
Psma7	0	-0.512323	0.967	0.939	0	0	Psma7
Atp5g2	0	-0.514204	0.974	0.946	0	0	Atp5g2
Uqcr11	0	-0.514258	0.956	0.937	0	0	Uqcr11
Rps2	0	-0.52624	0.993	0.991	0	0	Rps2
Erh	0	-0.531029	0.952	0.918	0	0	Erh
Fkbp3	0	-0.544468	0.961	0.922	0	0	Fkbp3
Cct7	0	-0.545357	0.947	0.922	0	0	Cct7
Eif5	0	-0.547006	0.932	0.92	0	0	Eif5
Ybx1	0	-0.551619	0.985	0.96	0	0	Ybx1
Srsf2	0	-0.554399	0.942	0.922	0	0	Srsf2
Set	0	-0.558283	0.978	0.952	0	0	Set
Eif5a	0	-0.617546	0.976	0.962	0	0	Eif5a
Lsm4	0	-0.625707	0.925	0.907	0	0	Lsm4
Prdx2	0	-0.632584	0.984	0.973	0	0	Prdx2
Ptma	0	-0.65103	0.998	0.992	0	0	Ptma
Hdgf	0	-0.666308	0.907	0.894	0	0	Hdgf
Hnrnpab	0	-0.673621	0.96	0.931	0	0	Hnrnpab
Alyref	0	-0.694255	0.908	0.892	0	0	Alyref
Hsp90aa1	0	-0.732762	0.983	0.961	0	0	Hsp90aa1
Gapdh	0	-0.736248	0.984	0.977	0	0	Gapdh
Nme1	0	-0.740957	0.952	0.933	0	0	Nme1
Anp32e	0	-0.741899	0.847	0.867	0	0	Anp32e
Mrpl34	0	-0.75038	0.867	0.88	0	0	Mrpl34
Pkm	0	-0.757491	0.966	0.925	0	0	Pkm
Ranbp1	0	-0.793226	0.963	0.937	0	0	Ranbp1
Stmn1	0	-0.851988	0.977	0.962	0	0	Stmn1
Cox5a	0	-0.893636	0.957	0.936	0	0	Cox5a
Sms	0	-0.897094	0.726	0.798	0	0	Sms
Ran	0	-0.919886	0.974	0.954	0	0	Ran
Dctpp1	0	-0.93811	0.826	0.848	0	0	Dctpp1
Cdc34	0	-0.959588	0.593	0.725	0	0	Cdc34
Rcc2	0	-0.98671	0.756	0.838	0	0	Rcc2
Mif	0	-0.98802	0.975	0.948	0	0	Mif
Msi2	0	-1.01231	0.787	0.843	0	0	Msi2
Dut	0	-1.01302	0.825	0.826	0	0	Dut
Hnrnpa0	0	-1.01659	0.847	0.867	0	0	Hnrnpa0
Hmgb3	0	-1.03189	0.878	0.908	0	0	Hmgb3
H2az1	0	-1.03285	0.986	0.973	0	0	H2az1
Cisd1	0	-1.03347	0.633	0.737	0	0	Cisd1
Fabp5	0	-1.0393	0.889	0.9	0	0	Fabp5
Sinhcaf	0	-1.08462	0.612	0.742	0	0	Sinhcaf
Cox17	0	-1.11326	0.687	0.779	0	0	Cox17
Ppp1r14b	0	-1.1281	0.951	0.927	0	0	Ppp1r14b
Slc25a5	0	-1.14772	0.906	0.913	0	0	Slc25a5
Eno1	0	-1.16986	0.855	0.876	0	0	Eno1
Ybx3	0	-1.18082	0.684	0.744	0	0	Ybx3
Eef1e1	0	-1.19758	0.519	0.68	0	0	Eef1e1
Ddx39a	0	-1.26004	0.587	0.728	0	0	Ddx39a
Cdk2ap1	0	-1.2684	0.804	0.858	0	0	Cdk2ap1
Acvr2b	0	-1.56082	0.304	0.542	0	0	Acvr2b
Cecr2	0	-1.73719	0.212	0.454	0	0	Cecr2
Chd7	0	-1.99392	0.33	0.671	0	0	Chd7
Ckb	0	-3.59986	0.463	0.619	0	0	Ckb
Hbb-bs	0	-4.29938	0.89	0.466	0	0	Hbb-bs
Ap3s1	1.48865e-307	0.51489	0.881	0.753	4.03559e-303	0	Ap3s1
Zfp512b	7.21047e-307	0.919838	0.485	0.263	1.95469e-302	0	Zfp512b
Emx2os	1.54628e-306	1.76491	0.196	0.06	4.19181e-302	0	Emx2os
Snrpd1	1.89203e-306	-0.421149	0.974	0.935	5.1291e-302	0	Snrpd1
Hoxa11	2.11577e-306	1.4101	0.319	0.136	5.73564e-302	0	Hoxa11
Rspo3	2.55281e-306	1.34452	0.46	0.244	6.9204e-302	0	Rspo3
Six5	9.05948e-306	1.07378	0.405	0.199	2.45594e-301	0	Six5
Parp12	2.24439e-305	1.62461	0.187	0.056	6.08431e-301	0	Parp12
Mast4	7.26852e-305	0.868706	0.762	0.573	1.97042e-300	0	Mast4
Ywhae	7.7988e-305	-0.283245	0.987	0.957	2.11418e-300	0	Ywhae
Eid2	1.25626e-304	-1.50916	0.311	0.514	3.40559e-300	0	Eid2
Gli2	3.48086e-304	0.622735	0.772	0.526	9.43625e-300	0	Gli2
Lrfn5	4.37956e-304	1.60811	0.215	0.071	1.18726e-299	0	Lrfn5
Tll1	1.61605e-303	2.07903	0.212	0.071	4.38096e-299	0	Tll1
Kctd16	4.39711e-303	2.51203	0.17	0.048	1.19201e-298	0	Kctd16
Phf1	4.80486e-303	1.22357	0.293	0.118	1.30255e-298	0	Phf1
Erbin	5.22459e-303	0.547924	0.911	0.767	1.41633e-298	0	Erbin
Abca8b	6.76127e-303	2.00483	0.176	0.05	1.83291e-298	0	Abca8b
Socs1	8.5337e-303	1.08673	0.399	0.195	2.3134e-298	0	Socs1
Rrm2	1.31756e-302	-1.4	0.407	0.596	3.57177e-298	0	Rrm2
Prdm5	1.39396e-302	0.931366	0.581	0.36	3.77888e-298	0	Prdm5
Srd5a2	1.67542e-302	2.97018	0.097	0.016	4.54188e-298	0	Srd5a2
Emp2	2.20548e-302	1.36751	0.279	0.11	5.97883e-298	0	Emp2
Hmga1	1.15958e-301	-1.61581	0.222	0.445	3.1435e-297	0	Hmga1
Jun	2.96742e-301	0.790764	0.926	0.768	8.04439e-297	0	Jun
Tmem176a	6.36336e-301	0.769555	0.635	0.405	1.72504e-296	0	Tmem176a
Pias3	6.71572e-301	1.06958	0.403	0.199	1.82056e-296	0	Pias3
Arhgef10	1.91862e-300	1.07317	0.412	0.207	5.20119e-296	0	Arhgef10
Gm57200	6.21125e-300	1.64634	0.206	0.067	1.68381e-295	0	Gm57200
Eml4	9.90872e-300	0.538255	0.944	0.814	2.68616e-295	0	Eml4
Lims1	1.74282e-299	0.542783	0.881	0.742	4.72461e-295	0	Lims1
Cpxm2	2.01914e-299	2.96973	0.101	0.018	5.47368e-295	0	Cpxm2
Lztfl1	2.09324e-299	0.606009	0.822	0.65	5.67457e-295	0	Lztfl1
Arxes1	2.42828e-299	0.833693	0.58	0.352	6.58283e-295	0	Arxes1
Mtarc2	2.44244e-299	0.637182	0.786	0.591	6.62121e-295	0	Mtarc2
Shroom4	6.71894e-299	1.04975	0.517	0.301	1.82144e-294	0	Shroom4
Cox7c	1.01899e-298	-0.291994	0.983	0.967	2.76238e-294	0	Cox7c
Cntnap4	1.38539e-298	2.27668	0.159	0.043	3.75564e-294	0	Cntnap4
Pcbp4	2.03457e-298	-1.04992	0.722	0.765	5.51551e-294	0	Pcbp4
Tspan11	2.9901e-298	1.11912	0.296	0.119	8.10585e-294	0	Tspan11
mt-Atp8	3.2724e-298	-0.816881	0.766	0.816	8.87115e-294	0	mt-Atp8
Tcf25	3.34834e-298	0.444933	0.915	0.804	9.07701e-294	0	Tcf25
Enpp2	5.29854e-298	1.7869	0.322	0.143	1.43638e-293	0	Enpp2
Tex264	7.47158e-298	0.823347	0.585	0.365	2.02547e-293	0	Tex264
Hmgb2	1.10244e-297	-0.928818	0.969	0.933	2.98861e-293	0	Hmgb2
Naxe	1.54774e-297	0.549982	0.852	0.687	4.19577e-293	0	Naxe
Cycs	1.5633e-297	-0.622881	0.92	0.908	4.23795e-293	0	Cycs
Morc4	2.27757e-297	1.29153	0.401	0.205	6.17426e-293	0	Morc4
Rab11fip2	3.19334e-297	0.804795	0.672	0.463	8.65684e-293	0	Rab11fip2
Tox	3.55299e-297	0.851823	0.696	0.485	9.63181e-293	0	Tox
Csf1	4.65277e-297	1.37751	0.251	0.094	1.26132e-292	0	Csf1
Rpn1	7.17661e-297	0.59239	0.855	0.692	1.94551e-292	0	Rpn1
Abhd14a	9.78243e-297	0.759342	0.677	0.464	2.65192e-292	0	Abhd14a
Arfgap3	9.82357e-297	0.852364	0.576	0.358	2.66307e-292	0	Arfgap3
L3mbtl3	2.59129e-295	0.764846	0.792	0.611	7.02474e-291	0	L3mbtl3
Kcnip4	3.57734e-295	2.25345	0.209	0.07	9.69782e-291	0	Kcnip4
Cdc16	6.191e-295	0.520909	0.855	0.71	1.67832e-290	0	Cdc16
Il17d	1.28867e-294	1.40614	0.253	0.095	3.49345e-290	0	Il17d
Cacybp	2.22959e-294	-0.566598	0.933	0.906	6.04421e-290	0	Cacybp
Ap3b1	4.40265e-294	0.604979	0.816	0.64	1.19352e-289	0	Ap3b1
Cul7	4.73815e-294	0.806891	0.605	0.39	1.28447e-289	0	Cul7
Zim1	4.99267e-294	1.12743	0.39	0.19	1.35346e-289	0	Zim1
Slc8a1	6.39624e-294	0.927416	0.742	0.55	1.73396e-289	0	Slc8a1
Gas5	6.42547e-294	0.353459	0.985	0.954	1.74188e-289	0	Gas5
Tram2	7.07374e-294	1.00838	0.441	0.232	1.91762e-289	0	Tram2
Dennd1a	7.90768e-294	0.626563	0.827	0.636	2.14369e-289	0	Dennd1a
Frmd4a	9.06688e-294	0.592731	0.911	0.76	2.45794e-289	0	Frmd4a
Gm10076	1.16966e-293	-0.410274	0.962	0.943	3.17082e-289	0	Gm10076
Sh3gl3	2.43198e-293	0.954343	0.494	0.273	6.59286e-289	0	Sh3gl3
Npr2	4.90782e-293	1.13145	0.257	0.095	1.33046e-288	0	Npr2
Mpzl1	7.55531e-293	0.630143	0.782	0.575	2.04817e-288	0	Mpzl1
Tead3	9.93684e-293	0.898768	0.498	0.278	2.69378e-288	0	Tead3
Medag	1.38967e-292	2.55435	0.088	0.013	3.76725e-288	0	Medag
Tfpi	2.17322e-292	0.999846	0.455	0.246	5.89138e-288	0	Tfpi
Jph4	2.56682e-292	1.11826	0.19	0.058	6.95839e-288	0	Jph4
Tnks1bp1	4.18901e-292	1.12369	0.381	0.184	1.1356e-287	0	Tnks1bp1
Ndufab1	6.11577e-292	-0.456295	0.955	0.926	1.65793e-287	0	Ndufab1
Vat1	8.25471e-292	0.62122	0.493	0.267	2.23777e-287	0	Vat1
Htr2a	1.46495e-291	2.95525	0.09	0.014	3.97134e-287	0	Htr2a
Myo1e	2.84406e-291	0.68296	0.784	0.574	7.70995e-287	0	Myo1e
Daam2	2.89674e-291	0.816506	0.546	0.314	7.85278e-287	0	Daam2
Usp29	3.87894e-291	0.712833	0.734	0.517	1.05154e-286	0	Usp29
1700025G04Rik	5.41567e-291	0.531968	0.778	0.579	1.46813e-286	0	1700025G04Rik
Hspd1	5.67476e-291	-0.702393	0.959	0.914	1.53837e-286	0	Hspd1
Nid2	7.01758e-290	1.05932	0.495	0.282	1.9024e-285	0	Nid2
Sec11a	7.07347e-290	0.399219	0.97	0.878	1.91755e-285	0	Sec11a
Phactr2	7.97391e-290	0.990253	0.667	0.467	2.16165e-285	0	Phactr2
Trpc5	2.94369e-289	2.87558	0.133	0.032	7.98005e-285	0	Trpc5
Tns2	4.06694e-289	1.29677	0.239	0.087	1.10251e-284	0	Tns2
Tbck	4.91873e-289	0.860423	0.593	0.379	1.33342e-284	0	Tbck
Dipk1b	1.4086e-288	0.70442	0.655	0.421	3.81858e-284	0	Dipk1b
Chmp2b	1.667e-288	0.577404	0.724	0.52	4.51907e-284	0	Chmp2b
Kctd12b	2.04977e-288	1.31188	0.239	0.087	5.55671e-284	0	Kctd12b
Lipa	2.30485e-288	1.1035	0.446	0.241	6.24823e-284	0	Lipa
Kirrel	2.43939e-288	0.711363	0.712	0.485	6.61295e-284	0	Kirrel
Pacs1	2.69417e-288	0.722879	0.717	0.513	7.30363e-284	0	Pacs1
Pwwp3b	3.51554e-288	0.886333	0.604	0.389	9.53027e-284	0	Pwwp3b
Mylip	4.73749e-288	0.983498	0.49	0.276	1.28429e-283	0	Mylip
Tmem9	5.55928e-288	0.602088	0.797	0.614	1.50706e-283	0	Tmem9
Atp5g3	6.56682e-288	-0.43289	0.963	0.934	1.7802e-283	0	Atp5g3
Dip2c	1.06943e-287	0.515348	0.906	0.739	2.8991e-283	0	Dip2c
Mdfic	2.31579e-287	1.03924	0.417	0.213	6.27788e-283	0	Mdfic
Ebpl	5.35778e-287	0.656433	0.766	0.573	1.45244e-282	0	Ebpl
Npas3	1.55432e-286	0.40664	0.847	0.651	4.21361e-282	0	Npas3
Arhgef3	4.53197e-286	1.38527	0.3	0.128	1.22857e-281	0	Arhgef3
Adamts7	5.05899e-286	1.30462	0.287	0.118	1.37144e-281	0	Adamts7
Timm8b	7.203e-286	-0.5428	0.929	0.904	1.95266e-281	0	Timm8b
Cthrc1	1.00156e-285	0.717894	0.641	0.408	2.71513e-281	0	Cthrc1
Sdf2	1.24032e-285	0.547863	0.821	0.639	3.36239e-281	0	Sdf2
Ndufa4	1.84406e-285	-0.303569	0.986	0.959	4.99906e-281	0	Ndufa4
Cacna2d1	2.44283e-285	0.339072	0.807	0.552	6.62227e-281	0	Cacna2d1
Hba-a1	7.10051e-285	-5.27605	0.817	0.534	1.92488e-280	0	Hba-a1
Pccb	8.84733e-285	0.890395	0.533	0.319	2.39842e-280	0	Pccb
Ppp1r12a	1.53575e-284	0.46658	0.946	0.845	4.16326e-280	0	Ppp1r12a
Scfd1	1.63928e-284	0.594798	0.798	0.626	4.44391e-280	0	Scfd1
Sel1l	2.28188e-284	0.734602	0.667	0.456	6.18595e-280	0	Sel1l
C130021I20Rik	2.57e-284	1.17516	0.225	0.079	6.96701e-280	0	C130021I20Rik
Cers2	2.59357e-284	0.62515	0.759	0.564	7.03091e-280	0	Cers2
Kcnq1ot1	4.73595e-284	0.554616	0.917	0.783	1.28387e-279	0	Kcnq1ot1
Bltp1	5.19537e-284	0.704817	0.705	0.496	1.40841e-279	0	Bltp1
Tbc1d8b	6.33347e-284	1.28163	0.328	0.148	1.71694e-279	0	Tbc1d8b
Vcl	7.52318e-284	0.562088	0.918	0.788	2.03946e-279	0	Vcl
Ccbe1	1.55408e-283	1.83543	0.258	0.103	4.21297e-279	0	Ccbe1
Uggt2	3.242e-283	0.85105	0.602	0.384	8.78873e-279	0	Uggt2
Prkg1	7.33864e-283	0.821438	0.75	0.545	1.98943e-278	0	Prkg1
Cd24a	7.38096e-283	-0.909143	0.86	0.874	2.0009e-278	0	Cd24a
Phf3	1.71177e-282	0.471821	0.925	0.803	4.64045e-278	0	Phf3
Adgrl1	1.73396e-282	0.72863	0.644	0.422	4.70059e-278	0	Adgrl1
Vdac2	2.49163e-282	-0.484358	0.947	0.913	6.75457e-278	0	Vdac2
Raver2	2.98447e-282	1.07918	0.41	0.211	8.09059e-278	0	Raver2
B4galt2	2.98886e-282	0.855302	0.5	0.285	8.10249e-278	0	B4galt2
Tomm20	4.91293e-282	-0.392563	0.972	0.927	1.33185e-277	0	Tomm20
Cct8	8.64467e-282	-0.440829	0.964	0.932	2.34348e-277	0	Cct8
Abcc5	3.09164e-281	0.794191	0.609	0.393	8.38111e-277	0	Abcc5
Zdhhc8	4.37864e-281	0.903738	0.485	0.276	1.18701e-276	0	Zdhhc8
Nr3c2	6.4102e-281	2.65514	0.169	0.051	1.73774e-276	0	Nr3c2
Anp32b	7.91865e-281	-0.512546	0.974	0.923	2.14667e-276	0	Anp32b
Ralgapa1	1.24806e-280	0.591136	0.832	0.665	3.38337e-276	0	Ralgapa1
Abhd16a	1.77711e-280	0.82603	0.589	0.38	4.81757e-276	0	Abhd16a
Chpf	7.1843e-280	1.17971	0.386	0.195	1.94759e-275	0	Chpf
Hoxb2	2.17511e-279	-2.56869	0.161	0.368	5.8965e-275	0	Hoxb2
2610307P16Rik	9.04366e-279	0.499253	0.905	0.703	2.45164e-274	0	2610307P16Rik
Rpl15	1.00544e-278	-0.217	0.993	0.986	2.72564e-274	0	Rpl15
Snx7	1.96275e-278	1.0929	0.418	0.222	5.32082e-274	0	Snx7
Adgrg2	2.31236e-278	2.10562	0.149	0.04	6.26856e-274	0	Adgrg2
Notch2	3.40014e-278	0.717027	0.739	0.529	9.21744e-274	0	Notch2
Rbm38	4.51351e-278	-2.20536	0.142	0.353	1.22357e-273	0	Rbm38
Sdc2	5.90315e-278	0.995424	0.639	0.43	1.60029e-273	0	Sdc2
Doc2b	6.77792e-278	1.68816	0.169	0.049	1.83743e-273	0	Doc2b
Nxn	7.0951e-278	0.599198	0.899	0.749	1.92341e-273	0	Nxn
Slc12a4	1.22397e-277	1.14003	0.379	0.188	3.31805e-273	0	Slc12a4
Nynrin	1.56675e-277	0.660252	0.666	0.44	4.24731e-273	0	Nynrin
Saraf	1.85755e-277	0.555483	0.825	0.646	5.03564e-273	0	Saraf
Plcb1	2.29509e-277	0.58272	0.649	0.424	6.22175e-273	0	Plcb1
Farp1	2.7332e-277	0.483275	0.894	0.687	7.40943e-273	0	Farp1
Uqcrq	3.23474e-277	-0.455344	0.954	0.936	8.76906e-273	0	Uqcrq
Arhgap26	1.54613e-276	1.54587	0.349	0.171	4.1914e-272	0	Arhgap26
Srsf7	1.69724e-276	-0.44377	0.975	0.931	4.60104e-272	0	Srsf7
Eif2ak3	2.15923e-276	1.16687	0.442	0.243	5.85345e-272	0	Eif2ak3
Efs	2.46023e-276	0.875002	0.49	0.277	6.66943e-272	0	Efs
Cacna1d	3.35024e-276	1.20241	0.375	0.185	9.08217e-272	0	Cacna1d
Traf5	4.7578e-276	0.724205	0.66	0.459	1.28979e-271	0	Traf5
Igdcc3	1.01638e-275	-2.83086	0.073	0.275	2.7553e-271	0	Igdcc3
Ssr4	1.01705e-275	0.435666	0.941	0.852	2.75713e-271	0	Ssr4
Gem	1.88133e-275	1.03714	0.433	0.229	5.1001e-271	0	Gem
Fmo1	2.46336e-275	2.40115	0.125	0.029	6.67793e-271	0	Fmo1
Rtl1	4.05137e-275	1.86706	0.16	0.046	1.09829e-270	0	Rtl1
Gpr88	7.36307e-275	3.53473	0.063	0.006	1.99606e-270	0	Gpr88
Rps27rt	1.50464e-274	0.45943	0.89	0.748	4.07892e-270	0	Rps27rt
Cct6a	2.15509e-274	-0.459924	0.961	0.918	5.84223e-270	0	Cct6a
Tnfaip8	2.57479e-274	0.500867	0.822	0.623	6.97999e-270	0	Tnfaip8
Zdhhc9	6.15926e-274	1.07535	0.366	0.177	1.66971e-269	0	Zdhhc9
Pid1	1.03683e-273	0.799387	0.476	0.262	2.81074e-269	0	Pid1
Gnb2	1.67005e-273	0.312971	0.969	0.92	4.52735e-269	0	Gnb2
Mtmr11	1.77286e-273	1.33733	0.248	0.095	4.80606e-269	0	Mtmr11
mt-Nd4l	3.03491e-273	-0.560292	0.98	0.921	8.22734e-269	0	mt-Nd4l
Ikzf4	3.10863e-273	1.09589	0.381	0.19	8.42719e-269	0	Ikzf4
Man1a2	9.27251e-272	0.64281	0.848	0.697	2.51368e-267	0	Man1a2
Kank4	1.46339e-271	1.43986	0.245	0.094	3.96709e-267	0	Kank4
Cd302	2.39612e-271	0.762515	0.609	0.386	6.49565e-267	0	Cd302
Pmepa1	2.69771e-271	0.734037	0.689	0.488	7.31321e-267	0	Pmepa1
Prmt1	3.56065e-271	-0.439819	0.966	0.92	9.65257e-267	0	Prmt1
Snrpf	8.99133e-271	-0.370078	0.972	0.939	2.43746e-266	0	Snrpf
Osbpl5	1.33525e-270	1.05527	0.323	0.146	3.61973e-266	0	Osbpl5
Six1	1.28913e-269	0.941901	0.429	0.224	3.49471e-265	0	Six1
Nfat5	1.513e-269	0.496164	0.889	0.729	4.1016e-265	0	Nfat5
Mcu	2.71486e-269	0.634513	0.687	0.485	7.35971e-265	0	Mcu
Kdm5b	5.54026e-269	0.426973	0.958	0.825	1.50191e-264	0	Kdm5b
Filip1l	7.89383e-269	0.78683	0.65	0.448	2.13994e-264	0	Filip1l
Taf10	2.18566e-268	-0.544951	0.904	0.894	5.92511e-264	0	Taf10
Fbxl17	2.34671e-268	0.566197	0.874	0.717	6.36169e-264	0	Fbxl17
Ppp1r12b	2.4775e-268	0.741267	0.659	0.457	6.71625e-264	0	Ppp1r12b
Psma2	2.93511e-268	-0.411798	0.962	0.932	7.95679e-264	0	Psma2
Csnk1g1	4.42671e-268	0.639051	0.779	0.594	1.20004e-263	0	Csnk1g1
Olfml2b	8.44944e-268	1.41772	0.256	0.102	2.29056e-263	0	Olfml2b
Cyth3	1.40345e-267	0.840417	0.638	0.447	3.80461e-263	0	Cyth3
Cbfb	2.21515e-267	0.554451	0.812	0.618	6.00504e-263	0	Cbfb
Ext1	2.31303e-267	0.527466	0.954	0.828	6.27039e-263	0	Ext1
Lingo2	3.30197e-267	1.14769	0.232	0.087	8.95132e-263	0	Lingo2
Zfr2	4.6687e-267	1.28198	0.274	0.113	1.26564e-262	0	Zfr2
Stag1	1.67739e-266	0.415005	0.973	0.879	4.54724e-262	0	Stag1
Bace1	2.73215e-266	0.886259	0.498	0.29	7.40657e-262	0	Bace1
Rpl10	4.81701e-266	0.237424	0.989	0.974	1.30584e-261	0	Rpl10
Meox1	7.34486e-266	1.31653	0.336	0.158	1.99112e-261	0	Meox1
Rmdn1	1.38479e-265	0.762002	0.649	0.448	3.75402e-261	0	Rmdn1
Lvrn	1.68613e-265	2.43768	0.107	0.022	4.57093e-261	0	Lvrn
Dubr	3.73372e-265	1.33648	0.242	0.094	1.01217e-260	0	Dubr
Ppp1r15a	4.20645e-265	0.598369	0.787	0.597	1.14033e-260	0	Ppp1r15a
Tcf7l1	1.60927e-264	0.437484	0.871	0.634	4.36257e-260	0	Tcf7l1
Ankrd12	3.45318e-264	0.497423	0.803	0.609	9.36122e-260	0	Ankrd12
Pard3	3.52138e-264	0.434951	0.952	0.777	9.54611e-260	0	Pard3
Ube2i	3.83361e-264	-0.392062	0.968	0.931	1.03925e-259	0	Ube2i
Apod	4.67369e-264	2.18549	0.158	0.047	1.26699e-259	0	Apod
Rasa4	1.43771e-263	1.41498	0.186	0.06	3.89749e-259	0	Rasa4
Nherf2	1.7218e-263	0.6544	0.522	0.303	4.66764e-259	0	Nherf2
Mef2a	1.79043e-263	0.465816	0.861	0.696	4.85367e-259	0	Mef2a
Adam19	2.23387e-263	0.844765	0.503	0.289	6.05581e-259	0	Adam19
Ngly1	6.75003e-263	0.836558	0.51	0.306	1.82987e-258	0	Ngly1
Pros1	7.37971e-263	1.15775	0.352	0.172	2.00057e-258	0	Pros1
Dop1a	9.92079e-263	0.953316	0.414	0.218	2.68943e-258	0	Dop1a
Copg1	1.27163e-262	0.552058	0.771	0.606	3.44726e-258	0	Copg1
Dguok	3.52448e-262	0.582677	0.756	0.576	9.55451e-258	0	Dguok
Ctsz	3.97711e-262	0.316671	0.817	0.647	1.07815e-257	0	Ctsz
Azin2	4.28375e-262	1.0995	0.323	0.147	1.16128e-257	0	Azin2
Zdhhc1	4.53794e-262	0.945737	0.453	0.25	1.23019e-257	0	Zdhhc1
Ocrl	1.09176e-261	0.857781	0.537	0.33	2.95966e-257	0	Ocrl
Sox11	1.77389e-261	-1.07903	0.895	0.853	4.80885e-257	0	Sox11
Ankrd55	1.81876e-261	2.00226	0.145	0.04	4.93047e-257	0	Ankrd55
Mcm7	8.09483e-261	-0.784292	0.731	0.788	2.19443e-256	0	Mcm7
Cox8a	1.1925e-260	-0.304408	0.981	0.968	3.23276e-256	0	Cox8a
Ergic1	1.77525e-260	0.613862	0.734	0.554	4.81253e-256	0	Ergic1
Hmgn2	3.03412e-260	-0.543078	0.971	0.922	8.22519e-256	0	Hmgn2
C1qbp	3.36383e-260	-0.66698	0.906	0.871	9.11901e-256	0	C1qbp
Ssr3	4.19112e-260	0.415502	0.934	0.812	1.13617e-255	0	Ssr3
Hotairm1	4.56713e-260	-2.80431	0.091	0.286	1.2381e-255	0	Hotairm1
Pgk1	5.31964e-260	-0.685805	0.905	0.884	1.4421e-255	0	Pgk1
Hnrnpa1	5.82569e-260	-0.269074	0.985	0.956	1.57929e-255	0	Hnrnpa1
Glis3	6.06567e-260	1.27294	0.347	0.168	1.64434e-255	0	Glis3
Tpm2	7.66161e-260	-0.422751	0.768	0.547	2.07699e-255	0	Tpm2
Ilk	9.90085e-260	0.549731	0.797	0.639	2.68402e-255	0	Ilk
Gm47283	1.4929e-259	-0.714989	0.894	0.894	4.04709e-255	0	Gm47283
Ralgds	2.51888e-259	0.764391	0.528	0.314	6.82843e-255	0	Ralgds
ENSMUSG00000121513	2.72195e-259	0.631142	0.89	0.724	7.37894e-255	0	ENSMUSG00000121513
A630012P03Rik	5.71618e-259	0.843826	0.578	0.353	1.5496e-254	0	A630012P03Rik
Mycn	7.18839e-259	-2.3402	0.094	0.291	1.9487e-254	0	Mycn
Bmp2	1.54769e-258	0.909749	0.331	0.153	4.19563e-254	0	Bmp2
Cox7a2	2.59526e-258	-0.331597	0.971	0.953	7.0355e-254	0	Cox7a2
Epha3	2.61249e-258	1.14344	0.59	0.389	7.0822e-254	0	Epha3
Yipf3	7.70815e-258	0.637064	0.73	0.545	2.0896e-253	0	Yipf3
Prdx6	9.26492e-258	-0.600438	0.899	0.887	2.51163e-253	0	Prdx6
Serf2	9.61414e-258	0.253572	0.983	0.971	2.6063e-253	0	Serf2
Gsdmd	1.00976e-257	1.8015	0.137	0.036	2.73736e-253	0	Gsdmd
Srpr	1.01555e-257	0.563644	0.824	0.662	2.75306e-253	0	Srpr
Mfsd14b	1.2087e-257	0.844105	0.589	0.39	3.27667e-253	0	Mfsd14b
Ncoa1	1.61446e-257	0.562544	0.781	0.593	4.37663e-253	0	Ncoa1
Flrt1	6.26912e-257	1.18018	0.256	0.102	1.6995e-252	0	Flrt1
Ephb3	1.08598e-256	0.970826	0.369	0.184	2.94398e-252	0	Ephb3
Hunk	1.20752e-256	0.724279	0.694	0.486	3.27346e-252	0	Hunk
Has2	1.24175e-256	1.14222	0.359	0.176	3.36625e-252	0	Has2
Arsi	1.27422e-256	1.79945	0.102	0.021	3.45429e-252	0	Arsi
Cers5	1.521e-256	0.663354	0.695	0.499	4.12328e-252	0	Cers5
Camk4	1.70625e-256	1.45287	0.278	0.12	4.62546e-252	0	Camk4
Sec63	1.98016e-256	0.462265	0.913	0.767	5.36802e-252	0	Sec63
Osbpl6	2.21802e-256	0.768815	0.576	0.358	6.01283e-252	0	Osbpl6
Lrrc59	6.8164e-256	0.463775	0.893	0.779	1.84786e-251	0	Lrrc59
Itpr1	7.92199e-256	0.760442	0.633	0.43	2.14757e-251	0	Itpr1
Csmd3	1.00739e-255	1.38634	0.225	0.085	2.73093e-251	0	Csmd3
Ccnd3	1.16466e-255	0.393697	0.933	0.782	3.15727e-251	0	Ccnd3
Dkk3	1.53623e-255	1.35728	0.252	0.102	4.16458e-251	0	Dkk3
Rilpl2	2.08699e-255	0.720746	0.561	0.351	5.65761e-251	0	Rilpl2
Emc6	2.1348e-255	-0.63572	0.824	0.837	5.78722e-251	0	Emc6
Lrrk2	2.52172e-255	1.32307	0.243	0.096	6.83612e-251	0	Lrrk2
Slc4a3	4.63433e-255	1.05898	0.33	0.154	1.25632e-250	0	Slc4a3
Zfp651	9.9344e-255	0.986544	0.41	0.219	2.69312e-250	0	Zfp651
Ankrd24	1.42104e-254	1.01946	0.413	0.222	3.8523e-250	0	Ankrd24
2410006H16Rik	1.6791e-254	0.512622	0.934	0.849	4.55187e-250	0	2410006H16Rik
Ash1l	1.87099e-254	0.478272	0.895	0.76	5.07208e-250	0	Ash1l
Efna3	7.26151e-254	0.886927	0.349	0.165	1.96852e-249	0	Efna3
Xrn1	7.92008e-254	0.532606	0.824	0.663	2.14706e-249	0	Xrn1
Sap30	8.25082e-254	-1.04492	0.486	0.644	2.23671e-249	0	Sap30
Gm10125	8.3834e-254	1.46057	0.23	0.089	2.27266e-249	0	Gm10125
Greb1l	2.11309e-253	0.952066	0.621	0.419	5.72836e-249	0	Greb1l
Ankrd44	2.19072e-253	0.726786	0.655	0.45	5.93883e-249	0	Ankrd44
Gmnn	2.56925e-253	-1.08211	0.484	0.631	6.96497e-249	0	Gmnn
Itga9	2.68216e-253	0.785244	0.592	0.376	7.27106e-249	0	Itga9
Macrod2	2.90367e-253	0.639513	0.781	0.594	7.87155e-249	0	Macrod2
Spc24	4.10633e-253	-0.917928	0.433	0.624	1.11318e-248	0	Spc24
Atp9b	4.90395e-253	0.596557	0.785	0.609	1.32941e-248	0	Atp9b
Eif1ad	7.14351e-253	-0.910348	0.57	0.69	1.93653e-248	0	Eif1ad
R3hdm4	8.38252e-253	0.474841	0.815	0.649	2.27242e-248	0	R3hdm4
Sdc3	1.12737e-252	0.918381	0.43	0.232	3.05618e-248	0	Sdc3
Slc35f3	1.51718e-252	2.36942	0.109	0.024	4.11293e-248	0	Slc35f3
Dad1	2.25699e-252	0.33287	0.979	0.909	6.11846e-248	0	Dad1
Zdhhc14	2.88633e-252	1.25567	0.346	0.172	7.82456e-248	0	Zdhhc14
Gfra4	2.92631e-252	1.29037	0.25	0.101	7.93294e-248	0	Gfra4
Adamts19	4.03585e-252	1.26093	0.473	0.283	1.09408e-247	0	Adamts19
Pgam1	8.71101e-252	-0.591153	0.95	0.902	2.36147e-247	0	Pgam1
Sacm1l	8.76856e-252	0.647726	0.715	0.528	2.37707e-247	0	Sacm1l
Rab21	1.21312e-251	-1.36462	0.291	0.488	3.28865e-247	0	Rab21
Tmem109	1.31727e-251	0.744166	0.556	0.348	3.57099e-247	0	Tmem109
Gm45187	4.60109e-251	2.94699	0.071	0.01	1.24731e-246	0	Gm45187
Upp2	4.96983e-251	0.967021	0.462	0.265	1.34727e-246	0	Upp2
Sox5	5.6508e-251	-1.34311	0.384	0.581	1.53187e-246	0	Sox5
Shc1	5.8219e-251	0.752624	0.565	0.361	1.57826e-246	0	Shc1
Gna11	1.01486e-250	0.450232	0.833	0.668	2.75117e-246	0	Gna11
Keap1	1.07469e-250	0.719091	0.614	0.418	2.91338e-246	0	Keap1
Per2	1.21918e-250	1.30727	0.268	0.115	3.30508e-246	0	Per2
Zfp575	1.99681e-250	1.44158	0.201	0.071	5.41315e-246	0	Zfp575
Opcml	2.23441e-250	1.84261	0.283	0.127	6.05727e-246	0	Opcml
Btd	3.89539e-250	1.04046	0.361	0.181	1.056e-245	0	Btd
Adgrg1	4.14599e-250	-4.54249	0.017	0.183	1.12394e-245	0	Adgrg1
Fbxw4	6.08358e-250	0.897951	0.489	0.29	1.6492e-245	0	Fbxw4
Nrp2	7.28e-250	0.827693	0.6	0.386	1.97353e-245	0	Nrp2
Klhl18	9.13051e-250	1.13066	0.359	0.181	2.47519e-245	0	Klhl18
2510009E07Rik	1.08106e-249	0.778374	0.408	0.21	2.93064e-245	0	2510009E07Rik
Rbm46	2.96608e-249	1.34074	0.206	0.074	8.04074e-245	0	Rbm46
Crlf1	3.09961e-249	1.05694	0.358	0.178	8.40274e-245	0	Crlf1
Rest	4.53144e-249	0.421118	0.899	0.704	1.22843e-244	0	Rest
Casp12	7.20713e-249	3.69374	0.052	0.004	1.95378e-244	0	Casp12
Vamp4	7.48167e-249	0.629166	0.696	0.509	2.02821e-244	0	Vamp4
Tsc22d1	8.58224e-249	0.371306	0.967	0.875	2.32656e-244	0	Tsc22d1
Rev3l	1.29989e-248	0.455797	0.927	0.803	3.52386e-244	0	Rev3l
Efemp1	1.47398e-248	1.28302	0.334	0.161	3.99582e-244	0	Efemp1
Mir124-2hg	2.44173e-248	-5.83783	0.011	0.173	6.61928e-244	0	Mir124-2hg
Selenoh	5.2328e-248	-0.607747	0.937	0.898	1.41856e-243	0	Selenoh
Ccdc34	9.19708e-248	-0.732821	0.793	0.832	2.49324e-243	0	Ccdc34
Hba-a2	1.20117e-247	-4.88734	0.795	0.531	3.25625e-243	0	Hba-a2
Arpc1b	2.12184e-247	0.257907	0.702	0.51	5.7521e-243	0	Arpc1b
Acaa1a	2.17773e-247	0.536849	0.78	0.6	5.90361e-243	0	Acaa1a
Tlcd2	2.83191e-247	1.23355	0.299	0.137	7.67702e-243	0	Tlcd2
Plxnb2	3.64109e-247	0.633672	0.677	0.471	9.87063e-243	0	Plxnb2
Cuedc1	5.1408e-247	0.658398	0.631	0.421	1.39362e-242	0	Cuedc1
Pgap4	7.24943e-247	0.944068	0.42	0.229	1.96525e-242	0	Pgap4
Utrn	1.0378e-246	0.525834	0.818	0.634	2.81338e-242	0	Utrn
Mbnl3	2.67913e-246	0.790845	0.536	0.33	7.26286e-242	0	Mbnl3
Tigd2	3.65616e-246	0.817654	0.547	0.347	9.91149e-242	0	Tigd2
Clk1	4.8133e-246	0.442636	0.933	0.822	1.30484e-241	0	Clk1
Frmpd4	5.87254e-246	2.1907	0.154	0.047	1.59199e-241	0	Frmpd4
Fnip1	8.04559e-246	0.604941	0.748	0.566	2.18108e-241	0	Fnip1
Rlf	2.40763e-245	0.531167	0.857	0.709	6.52683e-241	0	Rlf
Slc10a7	3.30095e-245	0.740814	0.644	0.451	8.94855e-241	0	Slc10a7
Sult5a1	3.37641e-245	1.32099	0.231	0.09	9.1531e-241	0	Sult5a1
Magt1	3.52789e-245	0.579745	0.793	0.619	9.56377e-241	0	Magt1
Sgcb	4.24032e-245	0.970599	0.45	0.257	1.14951e-240	0	Sgcb
Baalc	6.99942e-245	1.48886	0.212	0.079	1.89747e-240	0	Baalc
Ptpn9	9.99654e-245	0.565715	0.801	0.612	2.70996e-240	0	Ptpn9
Trnp1	1.07236e-244	1.4665	0.165	0.051	2.90706e-240	0	Trnp1
Paxx	1.89074e-244	0.815053	0.415	0.223	5.12561e-240	0	Paxx
Asb3	4.80663e-244	0.704956	0.672	0.484	1.30303e-239	0	Asb3
Sri	4.9348e-244	0.396847	0.903	0.765	1.33778e-239	0	Sri
Sh3d21	6.81839e-244	1.13174	0.317	0.15	1.8484e-239	0	Sh3d21
Hint1	1.06611e-243	-0.315956	0.976	0.958	2.89013e-239	0	Hint1
Numbl	3.18025e-243	0.726089	0.489	0.284	8.62134e-239	0	Numbl
Bex2	5.76435e-243	-0.927815	0.652	0.749	1.56266e-238	0	Bex2
Prkar1b	7.73938e-243	0.959219	0.251	0.103	2.09807e-238	0	Prkar1b
Rflnb	1.97001e-242	0.777717	0.605	0.4	5.34051e-238	0	Rflnb
Txndc15	4.09102e-242	0.504411	0.818	0.646	1.10904e-237	0	Txndc15
Nhp2	4.91731e-242	-0.758648	0.801	0.815	1.33303e-237	0	Nhp2
Hnrnpd	6.20745e-242	-0.451415	0.964	0.93	1.68278e-237	0	Hnrnpd
Gm48617	7.67663e-242	2.39678	0.094	0.019	2.08106e-237	0	Gm48617
Tbc1d12	1.09588e-241	0.797668	0.603	0.409	2.97082e-237	0	Tbc1d12
Mgat1	1.17264e-241	0.836416	0.483	0.288	3.17892e-237	0	Mgat1
Adamts16	1.28023e-241	2.67312	0.101	0.022	3.47059e-237	0	Adamts16
Mdk	2.26281e-241	0.382834	0.997	0.904	6.13426e-237	0	Mdk
Kitl	3.49837e-241	1.37929	0.295	0.137	9.48372e-237	0	Kitl
Gabrb1	1.94405e-240	2.0709	0.172	0.057	5.27013e-236	0	Gabrb1
Cdca8	3.52305e-240	-0.975764	0.362	0.564	9.55065e-236	0	Cdca8
Spry2	3.97856e-240	0.864496	0.604	0.406	1.07855e-235	0	Spry2
Vstm2b	5.12139e-240	1.31827	0.286	0.128	1.38836e-235	0	Vstm2b
Anxa1	6.14832e-240	0.691437	0.186	0.064	1.66675e-235	0	Anxa1
Llph	6.26411e-240	-0.653458	0.827	0.835	1.69814e-235	0	Llph
Ank3	7.29832e-240	0.127025	0.858	0.663	1.9785e-235	0	Ank3
Oxct1	1.35023e-239	0.415134	0.915	0.771	3.66035e-235	0	Oxct1
Shisa9	1.69934e-239	1.94396	0.106	0.024	4.60675e-235	0	Shisa9
Rxylt1	2.33063e-239	0.593844	0.742	0.561	6.31809e-235	0	Rxylt1
Pcdh7	2.4171e-239	0.90462	0.634	0.443	6.55252e-235	0	Pcdh7
Bloc1s1	2.8765e-239	0.464988	0.815	0.669	7.79791e-235	0	Bloc1s1
Hmgb1	3.27741e-239	-0.383681	0.992	0.975	8.88474e-235	0	Hmgb1
Birc3	4.16767e-239	1.38144	0.23	0.092	1.12981e-234	0	Birc3
Ormdl3	5.65401e-239	0.665942	0.676	0.481	1.53275e-234	0	Ormdl3
Jazf1	6.45031e-239	0.921946	0.373	0.19	1.74862e-234	0	Jazf1
Rpl18a	7.94027e-239	-0.21202	0.994	0.988	2.15253e-234	0	Rpl18a
B3galnt1	1.23123e-238	0.992971	0.319	0.152	3.33774e-234	0	B3galnt1
Ntf3	1.74439e-238	0.891772	0.453	0.257	4.72886e-234	0	Ntf3
Rab9	3.67092e-238	0.560431	0.799	0.65	9.9515e-234	0	Rab9
Nbas	4.0636e-238	0.708112	0.689	0.516	1.1016e-233	0	Nbas
Podn	5.72132e-238	2.9719	0.078	0.013	1.55099e-233	0	Podn
Ssc5d	8.52653e-238	1.96922	0.169	0.056	2.31146e-233	0	Ssc5d
BC028528	1.49125e-237	1.28532	0.242	0.1	4.04263e-233	0	BC028528
Ctsl	1.7092e-237	0.280201	0.954	0.818	4.63347e-233	0	Ctsl
Mrpl18	4.69369e-237	-0.558501	0.882	0.87	1.27241e-232	0	Mrpl18
Sgce	8.45558e-237	0.574283	0.747	0.554	2.29222e-232	0	Sgce
Bad	1.59022e-236	0.543689	0.767	0.596	4.31093e-232	0	Bad
Kcnb1	2.05191e-236	1.34034	0.216	0.083	5.56253e-232	0	Kcnb1
Fam168a	2.20954e-236	0.47004	0.811	0.629	5.98985e-232	0	Fam168a
Fat1	2.7915e-236	0.75737	0.742	0.553	7.56747e-232	0	Fat1
Plin3	2.85159e-236	0.536787	0.737	0.544	7.73039e-232	0	Plin3
S100a13	3.84129e-236	0.765648	0.467	0.27	1.04134e-231	0	S100a13
Gmppb	5.48823e-236	1.01692	0.418	0.238	1.4878e-231	0	Gmppb
Chst2	6.92913e-236	1.10516	0.38	0.203	1.87842e-231	0	Chst2
Rab12	1.55524e-235	0.510087	0.764	0.591	4.21609e-231	0	Rab12
Dcaf12l1	1.714e-235	1.27126	0.264	0.114	4.64648e-231	0	Dcaf12l1
Phka1	2.63569e-235	0.926757	0.436	0.246	7.14509e-231	0	Phka1
Eea1	2.8101e-235	0.660917	0.667	0.484	7.61789e-231	0	Eea1
Cluap1	4.01548e-235	0.680605	0.639	0.446	1.08856e-230	0	Cluap1
Hyi	1.23833e-234	0.933881	0.436	0.249	3.357e-230	0	Hyi
Kdm4c	1.36107e-234	0.64255	0.65	0.449	3.68971e-230	0	Kdm4c
Ubtd2	2.08203e-234	0.556668	0.808	0.627	5.64419e-230	0	Ubtd2
Smo	2.72316e-234	0.488629	0.846	0.653	7.38221e-230	0	Smo
Heph	2.78404e-234	0.913823	0.474	0.281	7.54724e-230	0	Heph
Tenm4	2.9595e-234	0.815317	0.782	0.62	8.02291e-230	0	Tenm4
Nrp1	2.98785e-234	1.06285	0.513	0.321	8.09976e-230	0	Nrp1
Slc38a4	3.31514e-234	0.695569	0.618	0.398	8.98702e-230	0	Slc38a4
C130071C03Rik	3.61087e-234	-6.15367	0.016	0.172	9.7887e-230	0	C130071C03Rik
Naca	4.07669e-234	-0.209882	0.988	0.975	1.10515e-229	0	Naca
Nrbp1	6.9655e-234	0.513257	0.777	0.608	1.88828e-229	0	Nrbp1
Pld3	7.53407e-234	0.776222	0.448	0.255	2.04241e-229	0	Pld3
Nabp2	7.79231e-234	-0.935674	0.562	0.682	2.11242e-229	0	Nabp2
Glmp	1.09019e-233	0.748017	0.557	0.359	2.95539e-229	0	Glmp
Hs6st2	1.21931e-233	0.752095	0.66	0.45	3.30541e-229	0	Hs6st2
Lmx1b	1.23261e-233	1.06813	0.265	0.114	3.34147e-229	0	Lmx1b
Elavl3	1.58544e-233	-5.43221	0.039	0.203	4.29797e-229	0	Elavl3
Rps12	1.66043e-233	0.183356	0.99	0.983	4.50125e-229	0	Rps12
Arhgap1	7.52801e-233	0.719745	0.578	0.386	2.04077e-228	0	Arhgap1
Gatd1	9.10921e-233	0.607964	0.694	0.501	2.46941e-228	0	Gatd1
Syne4	1.29938e-232	0.986968	0.35	0.177	3.52248e-228	0	Syne4
Tceal9	1.38894e-232	0.297058	0.979	0.924	3.76528e-228	0	Tceal9
Crabp2	1.4575e-232	0.293377	0.92	0.713	3.95115e-228	0	Crabp2
Nedd4	1.47182e-232	0.277133	0.993	0.928	3.98996e-228	0	Nedd4
1810055G02Rik	4.15773e-232	0.862875	0.504	0.315	1.12712e-227	0	1810055G02Rik
Abracl	4.73692e-232	-0.653191	0.902	0.882	1.28413e-227	0	Abracl
Fam91a1	5.87585e-232	0.688402	0.646	0.461	1.59288e-227	0	Fam91a1
Grem2	6.80425e-232	1.36296	0.15	0.045	1.84457e-227	0	Grem2
Map4	9.7788e-232	0.509719	0.787	0.612	2.65093e-227	0	Map4
S1pr2	1.30094e-231	0.794952	0.483	0.285	3.52673e-227	0	S1pr2
Sh3gl1	1.31012e-231	0.488929	0.798	0.639	3.5516e-227	0	Sh3gl1
Dcaf6	1.37199e-231	0.809769	0.579	0.389	3.71933e-227	0	Dcaf6
Snx9	2.28918e-231	0.639025	0.688	0.498	6.20575e-227	0	Snx9
Bmyc	3.15994e-231	0.394162	0.818	0.643	8.56628e-227	0	Bmyc
Rab18	1.84834e-230	0.377731	0.901	0.79	5.01067e-226	0	Rab18
Tm9sf3	2.56366e-230	0.401432	0.922	0.792	6.94982e-226	0	Tm9sf3
Zdhhc15	2.56505e-230	1.04981	0.405	0.225	6.9536e-226	0	Zdhhc15
Dnajc3	3.09729e-230	0.577173	0.803	0.653	8.39645e-226	0	Dnajc3
Gsta4	5.08306e-230	0.482862	0.781	0.568	1.37797e-225	0	Gsta4
Mydgf	5.17817e-230	0.451383	0.885	0.758	1.40375e-225	0	Mydgf
Gm536	6.61625e-230	1.96426	0.103	0.023	1.7936e-225	0	Gm536
Ppp1r9a	7.05016e-230	0.6629	0.782	0.622	1.91123e-225	0	Ppp1r9a
Diaph2	7.48058e-230	0.720419	0.649	0.449	2.02791e-225	0	Diaph2
Astn2	1.46753e-229	0.974622	0.517	0.326	3.97833e-225	0	Astn2
Hoxb8	2.14825e-229	-4.37543	0.058	0.228	5.82369e-225	0	Hoxb8
Gpr107	5.33758e-229	0.75406	0.584	0.389	1.44696e-224	0	Gpr107
Runx2	8.15801e-229	1.47096	0.323	0.16	2.21155e-224	0	Runx2
Ptbp1	9.14266e-229	0.39271	0.898	0.746	2.47848e-224	0	Ptbp1
Slc14a1	1.26559e-228	2.15058	0.145	0.045	3.43088e-224	0	Slc14a1
Rps11	2.41125e-228	-0.191367	0.993	0.986	6.53665e-224	0	Rps11
Hbb-bt	3.94525e-228	-4.67342	0.721	0.459	1.06952e-223	0	Hbb-bt
6820431F20Rik	4.3529e-228	0.422062	0.902	0.765	1.18003e-223	0	6820431F20Rik
Luc7l2	1.05161e-227	0.317212	0.987	0.922	2.85081e-223	0	Luc7l2
Reck	1.60821e-227	0.722982	0.606	0.403	4.3597e-223	0	Reck
Flnb	1.62877e-227	0.448022	0.73	0.528	4.41543e-223	0	Flnb
S100b	1.63282e-227	1.33816	0.187	0.067	4.4264e-223	0	S100b
Chchd4	2.28406e-227	-1.49135	0.236	0.425	6.19186e-223	0	Chchd4
Adcy5	3.35095e-227	1.31779	0.215	0.083	9.08408e-223	0	Adcy5
Mrpl12	3.44445e-227	-0.687025	0.848	0.839	9.33757e-223	0	Mrpl12
Ppp3ca	4.464e-227	0.431085	0.924	0.806	1.21015e-222	0	Ppp3ca
Clmn	4.5113e-227	1.00226	0.351	0.178	1.22297e-222	0	Clmn
Ccnd2	7.03232e-227	0.284472	0.954	0.766	1.90639e-222	0	Ccnd2
Wscd2	7.68423e-227	1.02687	0.199	0.073	2.08312e-222	0	Wscd2
Zfp266	1.10891e-226	0.437166	0.891	0.74	3.00616e-222	0	Zfp266
Arrdc3	1.21585e-226	0.654657	0.542	0.338	3.29604e-222	0	Arrdc3
Qsox1	1.38394e-226	0.884617	0.359	0.184	3.75172e-222	0	Qsox1
Snap23	1.39843e-226	0.532298	0.771	0.597	3.79101e-222	0	Snap23
Mgat2	1.50954e-226	0.667408	0.647	0.464	4.09221e-222	0	Mgat2
Rabl6	3.73253e-226	0.514536	0.819	0.664	1.01185e-221	0	Rabl6
Tnks2	1.004e-225	0.408961	0.937	0.828	2.72174e-221	0	Tnks2
Begain	1.04039e-225	1.22546	0.189	0.068	2.8204e-221	0	Begain
Cenpw	1.39137e-225	-0.911179	0.47	0.62	3.77187e-221	0	Cenpw
Pnisr	1.39161e-225	0.36829	0.962	0.864	3.7725e-221	0	Pnisr
Septin11	1.74355e-225	0.42517	0.938	0.827	4.72659e-221	0	Septin11
Osbpl3	2.34647e-225	1.14761	0.333	0.168	6.36105e-221	0	Osbpl3
Rab11fip5	2.5928e-225	1.30231	0.207	0.079	7.02882e-221	0	Rab11fip5
Cnpy2	3.08088e-225	0.325473	0.966	0.878	8.35196e-221	0	Cnpy2
Cttnbp2	4.81415e-225	0.752068	0.59	0.392	1.30507e-220	0	Cttnbp2
Acadsb	5.2563e-225	0.773953	0.555	0.361	1.42493e-220	0	Acadsb
Stau1	7.58088e-225	0.515873	0.796	0.632	2.0551e-220	0	Stau1
Cfap20	1.13692e-224	0.406334	0.898	0.775	3.08207e-220	0	Cfap20
Disc1	1.33918e-224	1.39	0.207	0.079	3.63038e-220	0	Disc1
Ccdc88a	1.34645e-224	0.464713	0.938	0.816	3.6501e-220	0	Ccdc88a
Skap2	2.18173e-224	-1.83046	0.187	0.377	5.91444e-220	0	Skap2
Naaladl2	2.35681e-224	0.700554	0.505	0.308	6.38907e-220	0	Naaladl2
Klhdc8b	3.36422e-224	0.900809	0.344	0.173	9.12005e-220	0	Klhdc8b
Ccdc157	3.89488e-224	1.18195	0.28	0.128	1.05586e-219	0	Ccdc157
Tmco3	4.65889e-224	0.829166	0.486	0.294	1.26298e-219	0	Tmco3
Abhd17b	5.52597e-224	0.645165	0.766	0.607	1.49803e-219	0	Abhd17b
Plbd2	2.3101e-223	0.873754	0.458	0.272	6.26246e-219	0	Plbd2
Sox6	2.41554e-223	-1.35921	0.254	0.456	6.54829e-219	0	Sox6
Sqstm1	2.54095e-223	0.510145	0.785	0.624	6.88825e-219	0	Sqstm1
Serping1	3.79769e-223	1.14237	0.294	0.138	1.02952e-218	0	Serping1
Slc30a5	3.93157e-223	0.722456	0.653	0.475	1.06581e-218	0	Slc30a5
Apex1	5.23371e-223	-0.611821	0.859	0.841	1.41881e-218	0	Apex1
9530068E07Rik	5.56449e-223	0.49445	0.788	0.611	1.50848e-218	0	9530068E07Rik
Arhgap32	6.74185e-223	0.594112	0.67	0.469	1.82765e-218	0	Arhgap32
Tspan5	7.15679e-223	0.617093	0.729	0.549	1.94013e-218	0	Tspan5
Scmh1	7.83135e-223	0.482859	0.83	0.669	2.123e-218	0	Scmh1
2610016A17Rik	9.07021e-223	1.59921	0.14	0.042	2.45884e-218	0	2610016A17Rik
Tfrc	1.11678e-222	-1.74475	0.198	0.388	3.02747e-218	0	Tfrc
Zmym3	1.11707e-222	0.79714	0.476	0.29	3.02826e-218	0	Zmym3
Zbed3	1.5718e-222	0.549133	0.718	0.526	4.261e-218	0	Zbed3
Cdca3	2.29539e-222	-0.911773	0.317	0.528	6.22258e-218	0	Cdca3
Pycr1	2.99441e-222	1.04791	0.376	0.203	8.11754e-218	0	Pycr1
2610318N02Rik	3.70359e-222	-1.08165	0.38	0.558	1.00401e-217	0	2610318N02Rik
Cnot10	4.01357e-222	0.631553	0.71	0.543	1.08804e-217	0	Cnot10
Vcan	4.59529e-222	0.359498	0.843	0.645	1.24574e-217	0	Vcan
Arih1	8.08311e-222	0.396843	0.961	0.864	2.19125e-217	0	Arih1
Nexn	1.26286e-221	0.445681	0.467	0.267	3.4235e-217	0	Nexn
Wnt5b	1.29858e-221	0.843605	0.558	0.363	3.52033e-217	0	Wnt5b
Arhgap5	2.58369e-221	0.411508	0.926	0.788	7.00412e-217	0	Arhgap5
Chd6	2.88043e-221	0.401106	0.932	0.816	7.80857e-217	0	Chd6
Birc5	3.05769e-221	-0.685342	0.461	0.643	8.2891e-217	0	Birc5
Trhr	3.10614e-221	4.48851	0.035	0.001	8.42043e-217	0	Trhr
Gli3	3.28497e-221	0.431936	0.9	0.699	8.90524e-217	0	Gli3
Slc24a3	5.02899e-221	0.774226	0.488	0.298	1.36331e-216	0	Slc24a3
Pabpn1	1.1611e-220	-0.408088	0.962	0.919	3.14762e-216	0	Pabpn1
Tro	1.64816e-220	0.675179	0.632	0.438	4.46801e-216	0	Tro
Inafm1	2.08294e-220	0.884377	0.407	0.227	5.64665e-216	0	Inafm1
Lysmd3	2.18367e-220	0.605011	0.656	0.46	5.91971e-216	0	Lysmd3
Mexis	2.24198e-220	3.33724	0.047	0.004	6.07779e-216	0	Mexis
Cry2	3.2704e-220	0.883715	0.485	0.305	8.86572e-216	0	Cry2
Kcnk2	3.99534e-220	1.42559	0.446	0.278	1.0831e-215	0	Kcnk2
Hoxb3	4.49244e-220	-2.26461	0.162	0.343	1.21786e-215	0	Hoxb3
Xpnpep2	1.88692e-219	2.51163	0.083	0.016	5.11524e-215	0	Xpnpep2
Garnl3	2.43227e-219	0.889163	0.39	0.213	6.59363e-215	0	Garnl3
Lhfpl1	2.99379e-219	2.59859	0.09	0.019	8.11586e-215	0	Lhfpl1
Ccdc88c	3.00154e-219	-2.73708	0.047	0.213	8.13687e-215	0	Ccdc88c
Lasp1	3.33863e-219	0.581241	0.649	0.453	9.05069e-215	0	Lasp1
Tln1	3.39339e-219	0.360221	0.877	0.732	9.19915e-215	0	Tln1
Steap4	5.83678e-219	3.4796	0.049	0.005	1.58229e-214	0	Steap4
Lrfn2	7.01375e-219	2.14828	0.121	0.033	1.90136e-214	0	Lrfn2
Tmem254	9.21356e-219	0.523041	0.831	0.665	2.4977e-214	0	Tmem254
Golt1b	9.95255e-219	0.606547	0.703	0.533	2.69804e-214	0	Golt1b
Dlg4	1.22089e-218	0.701548	0.449	0.258	3.30971e-214	0	Dlg4
Desi2	1.79135e-218	0.552443	0.773	0.611	4.85616e-214	0	Desi2
Heg1	1.87961e-218	0.931711	0.412	0.232	5.09544e-214	0	Heg1
Acot9	1.93643e-218	0.860969	0.447	0.264	5.24946e-214	0	Acot9
Ifnar2	2.54752e-218	0.619317	0.646	0.464	6.90607e-214	0	Ifnar2
Chpf2	3.15967e-218	1.14314	0.254	0.112	8.56554e-214	0	Chpf2
Gorasp2	4.12418e-218	0.529628	0.79	0.638	1.11802e-213	0	Gorasp2
Tcf7l2	4.65698e-218	0.616774	0.879	0.718	1.26246e-213	0	Tcf7l2
Ppa1	4.99239e-218	-0.652497	0.829	0.84	1.35339e-213	0	Ppa1
Atf7	1.10536e-217	0.658681	0.683	0.496	2.99652e-213	0	Atf7
Pxdc1	3.35193e-217	1.20021	0.251	0.11	9.08675e-213	0	Pxdc1
Ch25h	4.07397e-217	1.96748	0.134	0.039	1.10441e-212	0	Ch25h
Tubb4b	4.48822e-217	-0.66449	0.787	0.829	1.21671e-212	0	Tubb4b
Rab22a	5.93264e-217	0.4883	0.813	0.661	1.60828e-212	0	Rab22a
Anapc5	6.40419e-217	0.298179	0.961	0.881	1.73611e-212	0	Anapc5
Pear1	1.02734e-216	1.29053	0.216	0.087	2.78501e-212	0	Pear1
Nasp	1.75315e-216	-0.547523	0.965	0.92	4.7526e-212	0	Nasp
Cacnb3	2.30205e-216	0.542032	0.526	0.32	6.24063e-212	0	Cacnb3
Norad	2.80977e-216	0.414438	0.838	0.682	7.61701e-212	0	Norad
Pitpnc1	3.70717e-216	0.509342	0.869	0.724	1.00498e-211	0	Pitpnc1
Cks2	4.45113e-216	-0.841599	0.631	0.723	1.20666e-211	0	Cks2
Zfp148	4.81165e-216	0.435755	0.883	0.755	1.30439e-211	0	Zfp148
Aldh7a1	5.14935e-216	0.484575	0.755	0.577	1.39594e-211	0	Aldh7a1
Fndc3a	7.29489e-216	0.506758	0.854	0.712	1.97757e-211	0	Fndc3a
Gab1	8.71884e-216	0.689144	0.693	0.509	2.36359e-211	0	Gab1
Cnpy4	8.83005e-216	0.763739	0.525	0.336	2.39374e-211	0	Cnpy4
Glt8d1	1.27321e-215	0.654578	0.633	0.443	3.45154e-211	0	Glt8d1
Tmed1	1.48242e-215	0.505798	0.773	0.593	4.01869e-211	0	Tmed1
Fchsd2	1.53647e-215	0.45481	0.819	0.646	4.16522e-211	0	Fchsd2
Nr4a2	1.72804e-215	0.956728	0.527	0.347	4.68453e-211	0	Nr4a2
Tagln3	1.75167e-215	-3.40375	0.193	0.365	4.7486e-211	0	Tagln3
Scai	2.46346e-215	0.641364	0.694	0.51	6.67819e-211	0	Scai
Bcl2	2.70239e-215	0.594276	0.605	0.408	7.32591e-211	0	Bcl2
Aamdc	2.8389e-215	0.529774	0.686	0.495	7.69597e-211	0	Aamdc
Tomm22	3.0811e-215	-0.445516	0.932	0.905	8.35255e-211	0	Tomm22
Kank2	3.57013e-215	0.75101	0.498	0.304	9.67828e-211	0	Kank2
Nek9	5.17715e-215	0.631855	0.632	0.448	1.40347e-210	0	Nek9
Armh3	5.70319e-215	0.730719	0.581	0.396	1.54608e-210	0	Armh3
Sash1	5.89855e-215	0.549996	0.742	0.551	1.59904e-210	0	Sash1
Ppp4r2	9.00624e-215	-0.690834	0.734	0.784	2.4415e-210	0	Ppp4r2
Pdia4	1.08422e-214	0.474678	0.862	0.7	2.93921e-210	0	Pdia4
Ptpdc1	1.38447e-214	0.951693	0.32	0.158	3.75316e-210	0	Ptpdc1
Foxp2	1.52232e-214	0.626071	0.747	0.557	4.12687e-210	0	Foxp2
Prkcg	2.54833e-214	1.13043	0.269	0.123	6.90826e-210	0	Prkcg
Phkb	6.88118e-214	0.602666	0.705	0.527	1.86542e-209	0	Phkb
Tmem184b	1.13984e-213	0.853067	0.451	0.27	3.08999e-209	0	Tmem184b
Ssr1	2.20708e-213	0.432609	0.876	0.75	5.98317e-209	0	Ssr1
Hook3	2.21229e-213	0.426055	0.828	0.675	5.9973e-209	0	Hook3
Sertad4	3.18849e-213	0.78068	0.513	0.322	8.64367e-209	0	Sertad4
Kcnma1	3.32219e-213	1.14871	0.342	0.177	9.00612e-209	0	Kcnma1
Skic3	5.22453e-213	0.744521	0.579	0.393	1.41632e-208	0	Skic3
Egr1	5.2318e-213	0.381809	0.935	0.756	1.41829e-208	0	Egr1
Tcf12	7.80627e-213	0.29489	0.984	0.891	2.1162e-208	0	Tcf12
Atp11a	1.19225e-212	0.855981	0.43	0.25	3.23207e-208	0	Atp11a
Grk4	1.40505e-212	1.28435	0.255	0.114	3.80895e-208	0	Grk4
Abl1	1.55064e-212	0.542621	0.733	0.559	4.20363e-208	0	Abl1
Hoxb4	2.55143e-212	-2.44056	0.119	0.293	6.91666e-208	0	Hoxb4
Ptchd4	2.61404e-212	1.90263	0.243	0.108	7.0864e-208	0	Ptchd4
Cdc42ep2	2.72563e-212	1.45911	0.178	0.065	7.38892e-208	0	Cdc42ep2
Fblim1	3.23174e-212	0.601465	0.592	0.383	8.76092e-208	0	Fblim1
Gm9801	5.98038e-212	0.799317	0.413	0.228	1.62122e-207	0	Gm9801
Baz1a	9.11526e-212	-1.03707	0.401	0.564	2.47106e-207	0	Baz1a
Zfyve9	1.14711e-211	0.507181	0.82	0.647	3.10971e-207	0	Zfyve9
Vwc2	1.787e-211	2.08036	0.125	0.036	4.84439e-207	0	Vwc2
Mapkbp1	1.90432e-211	0.98337	0.359	0.192	5.16242e-207	0	Mapkbp1
Pde3a	5.21553e-211	0.688933	0.51	0.309	1.41388e-206	0	Pde3a
Radil	5.30473e-211	1.46497	0.199	0.077	1.43806e-206	0	Radil
Zup1	5.49312e-211	0.721936	0.564	0.378	1.48913e-206	0	Zup1
Psma1	1.12405e-210	-0.496246	0.9	0.884	3.04718e-206	0	Psma1
Cygb	1.21636e-210	1.1853	0.198	0.076	3.29743e-206	0	Cygb
Hivep2	1.62076e-210	0.96514	0.604	0.432	4.39371e-206	0	Hivep2
Rgs6	1.95194e-210	1.90149	0.149	0.049	5.2915e-206	0	Rgs6
Entrep3	2.12553e-210	0.899033	0.36	0.191	5.7621e-206	0	Entrep3
Pclaf	2.16744e-210	-0.844036	0.499	0.651	5.87572e-206	0	Pclaf
Ly86	2.31744e-210	0.650601	0.118	0.032	6.28235e-206	0	Ly86
Nptn	2.88049e-210	0.457027	0.829	0.686	7.80872e-206	0	Nptn
Mbtps1	2.88602e-210	0.521034	0.749	0.579	7.8237e-206	0	Mbtps1
Ccnb2	3.70822e-210	-0.888576	0.311	0.52	1.00526e-205	0	Ccnb2
Adamts1	6.08392e-210	0.908538	0.479	0.294	1.64929e-205	0	Adamts1
Chd2	6.91096e-210	0.484577	0.874	0.749	1.87349e-205	0	Chd2
Vps13d	7.46038e-210	0.687019	0.595	0.407	2.02244e-205	0	Vps13d
Skil	2.19443e-209	-0.8843	0.601	0.698	5.94887e-205	0	Skil
Snx2	2.73715e-209	0.377149	0.812	0.658	7.42013e-205	0	Snx2
Cst3	2.77606e-209	0.104623	0.967	0.885	7.52562e-205	0	Cst3
Rps27l	3.44043e-209	-0.378426	0.968	0.932	9.32665e-205	0	Rps27l
Anpep	3.97704e-209	1.53978	0.152	0.05	1.07813e-204	0	Anpep
Tmem276	3.99807e-209	0.915609	0.396	0.221	1.08384e-204	0	Tmem276
Armcx2	4.49964e-209	0.517013	0.7	0.512	1.21981e-204	0	Armcx2
Usp40	4.86313e-209	0.72458	0.533	0.348	1.31835e-204	0	Usp40
Esyt2	8.1318e-209	0.659705	0.703	0.542	2.20445e-204	0	Esyt2
Pdgfrb	9.27347e-209	0.485542	0.563	0.336	2.51395e-204	0	Pdgfrb
Med13l	9.88529e-209	0.446092	0.834	0.691	2.6798e-204	0	Med13l
Col8a1	1.0488e-208	1.89419	0.191	0.074	2.84319e-204	0	Col8a1
Zbtb4	1.17257e-208	1.35219	0.183	0.068	3.17871e-204	0	Zbtb4
Snrpa1	1.20939e-208	-0.567499	0.867	0.855	3.27853e-204	0	Snrpa1
Epn2	2.19789e-208	0.680906	0.565	0.375	5.95827e-204	0	Epn2
Pds5b	4.52981e-208	0.436059	0.882	0.747	1.22799e-203	0	Pds5b
Nrarp	5.76277e-208	-4.47762	0.017	0.161	1.56223e-203	0	Nrarp
Papss2	6.59757e-208	-0.266295	0.245	0.101	1.78854e-203	0	Papss2
Adam15	7.93972e-208	0.953616	0.258	0.115	2.15238e-203	0	Adam15
Cenpa	9.60737e-208	-0.76162	0.445	0.615	2.60446e-203	0	Cenpa
Klhl12	1.21191e-207	0.666584	0.602	0.421	3.28537e-203	0	Klhl12
Soga3	1.22903e-207	-3.75667	0.047	0.202	3.33178e-203	0	Soga3
Uchl3	2.04808e-207	-0.674572	0.757	0.792	5.55213e-203	0	Uchl3
Scx	2.05703e-207	1.19115	0.464	0.292	5.57641e-203	0	Scx
Gpc6	2.67247e-207	0.451509	0.956	0.782	7.2448e-203	0	Gpc6
Fam76a	3.43895e-207	0.640857	0.611	0.433	9.32265e-203	0	Fam76a
Ttc23	3.61605e-207	0.565807	0.662	0.463	9.80276e-203	0	Ttc23
Tmcc3	7.59613e-207	0.946569	0.349	0.184	2.05924e-202	0	Tmcc3
Oxr1	7.88456e-207	0.796226	0.658	0.49	2.13742e-202	0	Oxr1
Mettl1	1.62333e-206	0.556589	0.743	0.563	4.40068e-202	0	Mettl1
Gm16201	2.21303e-206	1.87568	0.101	0.025	5.99931e-202	0	Gm16201
Glrx5	2.44194e-206	-0.774622	0.882	0.885	6.61985e-202	0	Glrx5
Gm16152	3.30567e-206	1.19415	0.262	0.119	8.96134e-202	0	Gm16152
Rpl32	4.66532e-206	-0.18573	0.996	0.993	1.26472e-201	0	Rpl32
Gtf2ird1	6.52031e-206	0.505966	0.779	0.603	1.76759e-201	0	Gtf2ird1
H2-T22	6.99387e-206	0.92421	0.338	0.176	1.89597e-201	0	H2-T22
Adcy3	1.08855e-205	1.04276	0.306	0.152	2.95096e-201	0	Adcy3
Fam171a1	1.2902e-205	0.63158	0.599	0.404	3.49762e-201	0	Fam171a1
Magi1	1.71405e-205	0.531358	0.899	0.781	4.64663e-201	0	Magi1
Rcn2	2.6949e-205	0.332374	0.932	0.805	7.3056e-201	0	Rcn2
Pou3f2	3.86334e-205	-5.78962	0.01	0.148	1.04731e-200	0	Pou3f2
Slc16a9	4.41746e-205	2.44925	0.083	0.017	1.19753e-200	0	Slc16a9
Cpt1c	4.90093e-205	0.983773	0.314	0.156	1.32859e-200	0	Cpt1c
Npdc1	5.25364e-205	0.248783	0.419	0.224	1.42421e-200	0	Npdc1
Cpne8	7.7285e-205	1.44675	0.248	0.112	2.09512e-200	0	Cpne8
Nt5c3b	7.87464e-205	0.414667	0.816	0.65	2.13474e-200	0	Nt5c3b
Gfra3	1.13104e-204	1.54308	0.153	0.052	3.06614e-200	0	Gfra3
Gas6	1.27879e-204	0.801581	0.176	0.064	3.46668e-200	0	Gas6
Fam234a	1.3399e-204	0.934361	0.366	0.199	3.63234e-200	0	Fam234a
Lrrc4c	1.64677e-204	0.710347	0.312	0.154	4.46422e-200	0	Lrrc4c
Fam184a	1.81991e-204	0.912793	0.435	0.256	4.9336e-200	0	Fam184a
Plag1	2.48242e-204	0.693263	0.614	0.428	6.7296e-200	0	Plag1
Bsg	2.77735e-204	0.256114	0.987	0.941	7.52912e-200	0	Bsg
Rsrc1	5.69362e-204	0.446491	0.902	0.783	1.54348e-199	0	Rsrc1
5730409E04Rik	7.78208e-204	1.32615	0.156	0.053	2.10964e-199	0	5730409E04Rik
Clic1	2.06546e-203	0.267928	0.967	0.874	5.59926e-199	0	Clic1
Mrtfa	2.44969e-203	0.654028	0.608	0.422	6.64088e-199	0	Mrtfa
Wls	2.5209e-203	0.391317	0.842	0.641	6.83391e-199	0	Wls
Tcea3	3.34222e-203	1.16422	0.235	0.103	9.06043e-199	0	Tcea3
Spacdr	3.77549e-203	0.455233	0.767	0.584	1.0235e-198	0	Spacdr
Ncoa2	5.00114e-203	0.467193	0.848	0.71	1.35576e-198	0	Ncoa2
Ccna2	5.65405e-203	-0.882332	0.299	0.499	1.53276e-198	0	Ccna2
Insyn1	6.27275e-203	1.20127	0.19	0.073	1.70048e-198	0	Insyn1
Snrpn	7.07168e-203	-1.60016	0.393	0.552	1.91706e-198	0	Snrpn
Zfp260	7.39247e-203	0.539336	0.744	0.568	2.00403e-198	0	Zfp260
Rnaseh2c	1.58311e-202	-0.52849	0.839	0.854	4.29165e-198	0	Rnaseh2c
Snx21	2.00842e-202	1.03515	0.284	0.137	5.44461e-198	0	Snx21
Wnt9a	2.31319e-202	1.18731	0.192	0.074	6.27083e-198	0	Wnt9a
Cstb	3.10115e-202	0.235321	0.857	0.709	8.40692e-198	0	Cstb
Caln1	3.17496e-202	2.05778	0.155	0.053	8.607e-198	0	Caln1
Atn1	5.36282e-202	0.538744	0.641	0.449	1.45381e-197	0	Atn1
Hoxa2	6.65099e-202	-2.61675	0.092	0.256	1.80302e-197	0	Hoxa2
Ntan1	6.73419e-202	0.367433	0.892	0.764	1.82557e-197	0	Ntan1
Zfp783	6.85763e-202	1.17512	0.258	0.119	1.85903e-197	0	Zfp783
Ube2m	2.78827e-201	-0.460107	0.918	0.899	7.55873e-197	0	Ube2m
Atp6ap1	3.22862e-201	0.614574	0.587	0.397	8.75246e-197	0	Atp6ap1
Mycbp2	4.8681e-201	0.327048	0.92	0.797	1.31969e-196	0	Mycbp2
Tram1	5.02757e-201	0.579005	0.735	0.585	1.36292e-196	0	Tram1
Ltbr	5.38577e-201	0.905506	0.348	0.186	1.46003e-196	0	Ltbr
Dnajc2	8.56352e-201	-0.678547	0.734	0.768	2.32149e-196	0	Dnajc2
Akt2	9.82764e-201	0.604166	0.602	0.423	2.66418e-196	0	Akt2
Ccnb1	1.25888e-200	-0.970444	0.263	0.458	3.41271e-196	0	Ccnb1
Gng12	1.52159e-200	0.508753	0.728	0.553	4.12488e-196	0	Gng12
Kcns3	3.67353e-200	1.97548	0.104	0.027	9.95857e-196	0	Kcns3
Ctsa	6.34073e-200	0.46902	0.62	0.431	1.71891e-195	0	Ctsa
9630014M24Rik	1.27559e-199	1.36941	0.262	0.124	3.45799e-195	0	9630014M24Rik
Klhl7	1.34543e-199	0.453409	0.8	0.651	3.64733e-195	0	Klhl7
Tbc1d16	2.20126e-199	0.533719	0.688	0.509	5.96739e-195	0	Tbc1d16
Sdcbp	2.543e-199	0.346297	0.877	0.767	6.89381e-195	0	Sdcbp
Syde1	2.70062e-199	0.744416	0.456	0.274	7.32112e-195	0	Syde1
Elk3	2.92509e-199	0.487085	0.669	0.456	7.92963e-195	0	Elk3
A830018L16Rik	3.41306e-199	1.43472	0.218	0.093	9.25247e-195	0	A830018L16Rik
Actl6a	3.86452e-199	-0.560843	0.809	0.825	1.04763e-194	0	Actl6a
Hoxb7	4.25787e-199	-3.21881	0.069	0.226	1.15427e-194	0	Hoxb7
Ube2c	4.54335e-199	-0.976144	0.448	0.605	1.23166e-194	0	Ube2c
Setd5	4.85951e-199	0.388392	0.904	0.776	1.31736e-194	0	Setd5
Tmed2	6.46404e-199	0.306674	0.969	0.899	1.75234e-194	0	Tmed2
Trpm7	1.05172e-198	0.40975	0.857	0.706	2.8511e-194	0	Trpm7
Rai14	1.39963e-198	0.53931	0.776	0.605	3.79426e-194	0	Rai14
Fndc10	1.48125e-198	1.34573	0.18	0.067	4.01551e-194	0	Fndc10
Frrs1l	1.6381e-198	1.24997	0.162	0.057	4.44072e-194	0	Frrs1l
Rims2	1.73673e-198	-3.52521	0.06	0.214	4.70809e-194	0	Rims2
Loxl3	1.88726e-198	1.04551	0.239	0.104	5.11617e-194	0	Loxl3
Psmc6	2.03267e-198	-0.423641	0.939	0.908	5.51038e-194	0	Psmc6
Jmjd1c	2.09637e-198	0.435562	0.903	0.772	5.68305e-194	0	Jmjd1c
Apbb2	2.50775e-198	0.474451	0.784	0.617	6.79827e-194	0	Apbb2
Kif21a	4.77482e-198	-1.94867	0.259	0.425	1.29441e-193	0	Kif21a
Stx17	4.92891e-198	0.664843	0.561	0.38	1.33618e-193	0	Stx17
Ankrd27	6.73807e-198	1.02858	0.334	0.18	1.82662e-193	0	Ankrd27
Maf	1.02766e-197	0.615008	0.441	0.264	2.78589e-193	0	Maf
R74862	1.1402e-197	0.913427	0.368	0.204	3.09097e-193	0	R74862
Mcrip1	2.53013e-197	0.324256	0.92	0.821	6.85893e-193	0	Mcrip1
Nexmif	3.78145e-197	1.05301	0.313	0.158	1.02511e-192	0	Nexmif
1110065P20Rik	5.76165e-197	0.444739	0.779	0.621	1.56193e-192	0	1110065P20Rik
Galk2	6.3389e-197	0.713708	0.543	0.363	1.71841e-192	0	Galk2
Cdhr4	8.10186e-197	1.33906	0.173	0.064	2.19633e-192	0	Cdhr4
Ccdc186	8.3601e-197	0.513259	0.749	0.589	2.26634e-192	0	Ccdc186
Psmb5	9.00336e-197	-0.357329	0.958	0.932	2.44072e-192	0	Psmb5
Dzip1	2.12791e-196	0.602906	0.554	0.358	5.76856e-192	0	Dzip1
Zfp141	2.94499e-196	0.864166	0.429	0.256	7.98358e-192	0	Zfp141
Trpc4ap	2.9734e-196	0.480176	0.75	0.594	8.06059e-192	0	Trpc4ap
Lrch1	3.21685e-196	0.657256	0.588	0.404	8.72057e-192	0	Lrch1
Snx3	3.44845e-196	0.258061	0.949	0.886	9.3484e-192	0	Snx3
Phex	4.74163e-196	2.13224	0.176	0.068	1.28541e-191	0	Phex
Dnph1	5.11059e-196	-1.29175	0.273	0.441	1.38543e-191	0	Dnph1
Tom1l2	1.5191e-195	0.761742	0.465	0.287	4.11812e-191	0	Tom1l2
Degs1	3.48742e-195	0.631108	0.587	0.409	9.45405e-191	0	Degs1
Psmb6	3.75718e-195	-0.348219	0.966	0.94	1.01853e-190	0	Psmb6
Gdf10	4.25005e-195	1.04772	0.256	0.117	1.15215e-190	0	Gdf10
Vegfd	7.25864e-195	1.77322	0.158	0.056	1.96774e-190	0	Vegfd
Selenof	7.41941e-195	0.26812	0.979	0.917	2.01133e-190	0	Selenof
Srpk2	1.02237e-194	0.361711	0.918	0.789	2.77153e-190	0	Srpk2
Mageh1	1.12158e-194	0.434337	0.788	0.602	3.0405e-190	0	Mageh1
Tmem175	1.38993e-194	0.912476	0.377	0.213	3.76797e-190	0	Tmem175
Tmem135	2.23589e-194	0.684846	0.591	0.408	6.06128e-190	0	Tmem135
Asph	2.49909e-194	0.515617	0.72	0.545	6.77477e-190	0	Asph
Col6a5	2.80714e-194	3.60125	0.041	0.004	7.60988e-190	0	Col6a5
Fer	3.28508e-194	0.605982	0.671	0.505	8.90552e-190	0	Fer
Ttc3	3.61971e-194	0.242768	0.99	0.897	9.81267e-190	0	Ttc3
Aff4	3.75136e-194	0.379928	0.929	0.799	1.01695e-189	0	Aff4
Tor2a	7.73127e-194	0.586328	0.682	0.514	2.09587e-189	0	Tor2a
Dcaf10	9.89931e-194	0.631567	0.656	0.492	2.6836e-189	0	Dcaf10
Ube2w	1.04549e-193	0.453623	0.81	0.661	2.83423e-189	0	Ube2w
Prok2	1.29091e-193	3.53798	0.043	0.004	3.49952e-189	0	Prok2
Atxn7	1.56687e-193	0.583863	0.697	0.522	4.24764e-189	0	Atxn7
Rhod	1.81811e-193	0.736645	0.457	0.274	4.92873e-189	0	Rhod
Fndc5	2.35117e-193	0.195793	0.312	0.152	6.37379e-189	0	Fndc5
Zfyve16	2.88007e-193	0.731856	0.519	0.339	7.80758e-189	0	Zfyve16
Spcs1	4.83003e-193	0.3132	0.935	0.853	1.30937e-188	0	Spcs1
Ptgs2os2	5.60915e-193	2.57028	0.057	0.008	1.52058e-188	0	Ptgs2os2
Tbc1d20	7.11487e-193	0.663593	0.562	0.384	1.92877e-188	0	Tbc1d20
Yaf2	1.00882e-192	-0.63945	0.752	0.796	2.73482e-188	0	Yaf2
Ren1	1.16936e-192	4.25745	0.042	0.004	3.17003e-188	0	Ren1
Rsph4a	1.57143e-192	2.62324	0.062	0.01	4.25999e-188	0	Rsph4a
Senp7	1.63487e-192	0.479301	0.776	0.621	4.43196e-188	0	Senp7
Clint1	1.85347e-192	0.364587	0.92	0.813	5.02456e-188	0	Clint1
Csad	1.91117e-192	0.635988	0.567	0.385	5.181e-188	0	Csad
Csf2ra	1.96879e-192	0.708705	0.462	0.282	5.33718e-188	0	Csf2ra
Hspa13	2.03711e-192	0.587284	0.667	0.489	5.5224e-188	0	Hspa13
Kif3a	5.67021e-192	0.368467	0.799	0.629	1.53714e-187	0	Kif3a
Osbpl10	5.84468e-192	1.02766	0.347	0.189	1.58443e-187	0	Osbpl10
Ccn1	6.15518e-192	0.301405	0.935	0.701	1.66861e-187	0	Ccn1
Plgrkt	6.64824e-192	0.440158	0.75	0.583	1.80227e-187	0	Plgrkt
Wif1	8.79157e-192	1.00883	0.276	0.132	2.38331e-187	0	Wif1
Fras1	1.02375e-191	0.498214	0.557	0.366	2.77527e-187	0	Fras1
Hnrnpk	1.73394e-191	-0.238693	0.985	0.958	4.70055e-187	0	Hnrnpk
Acap2	2.06783e-191	0.520307	0.701	0.53	5.60568e-187	0	Acap2
Snrpb	2.63958e-191	-0.333335	0.972	0.934	7.15565e-187	0	Snrpb
Lmo7	3.03492e-191	1.02553	0.263	0.124	8.22738e-187	0	Lmo7
Rtl8a	3.09167e-191	0.316244	0.669	0.461	8.38122e-187	0	Rtl8a
Rras	3.61469e-191	0.682413	0.487	0.309	9.79907e-187	0	Rras
Cog5	5.10568e-191	0.47911	0.77	0.615	1.3841e-186	0	Cog5
Ndufb8	1.24474e-190	-0.342212	0.964	0.94	3.37436e-186	0	Ndufb8
4931406C07Rik	1.31596e-190	0.730365	0.433	0.259	3.56744e-186	0	4931406C07Rik
Rnd3	1.77703e-190	0.43353	0.87	0.714	4.81735e-186	0	Rnd3
Rpl19	2.6808e-190	-0.178036	0.993	0.989	7.26737e-186	0	Rpl19
Hgf	2.78216e-190	1.64701	0.163	0.06	7.54214e-186	0	Hgf
Lix1l	5.84722e-190	0.545608	0.618	0.424	1.58512e-185	0	Lix1l
Hoxa11os	6.04523e-190	0.574678	0.449	0.258	1.6388e-185	0	Hoxa11os
Tes	6.16334e-190	0.717996	0.659	0.499	1.67082e-185	0	Tes
Kmt5a	7.41734e-190	-0.798489	0.568	0.67	2.01077e-185	0	Kmt5a
Mrtfb	1.54187e-189	0.63338	0.594	0.412	4.17986e-185	0	Mrtfb
Dlgap1	1.64603e-189	1.15465	0.379	0.221	4.46222e-185	0	Dlgap1
Grk3	2.08089e-189	1.13392	0.286	0.142	5.64109e-185	0	Grk3
Gnai2	2.60787e-189	0.180396	0.974	0.909	7.06969e-185	0	Gnai2
Rreb1	5.65793e-189	0.585572	0.586	0.399	1.53381e-184	0	Rreb1
Yeats2	7.98015e-189	0.472293	0.808	0.647	2.16334e-184	0	Yeats2
Ddx3y	1.51418e-188	0.83436	0.507	0.34	4.1048e-184	0	Ddx3y
Ddx17	1.74036e-188	0.306231	0.941	0.837	4.71795e-184	0	Ddx17
Dennd2b	1.78458e-188	0.558551	0.675	0.482	4.83781e-184	0	Dennd2b
Adgra2	2.56256e-188	0.790934	0.455	0.276	6.94684e-184	0	Adgra2
Rbbp7	2.82477e-188	0.332987	0.942	0.834	7.65767e-184	0	Rbbp7
Kif15	4.33405e-188	-0.849194	0.284	0.485	1.17492e-183	0	Kif15
Calcoco1	4.97829e-188	0.782863	0.387	0.219	1.34957e-183	0	Calcoco1
Fst	5.3969e-188	1.24508	0.28	0.138	1.46305e-183	0	Fst
Tm7sf3	5.97322e-188	0.796716	0.455	0.282	1.61928e-183	0	Tm7sf3
Wnt2	6.86046e-188	1.14872	0.166	0.061	1.8598e-183	0	Wnt2
Selenow	8.52871e-188	0.20994	0.978	0.959	2.31205e-183	0	Selenow
Ezh2	9.15216e-188	-0.553582	0.872	0.864	2.48106e-183	0	Ezh2
Map4k3	9.59735e-188	0.510119	0.761	0.594	2.60175e-183	0	Map4k3
Tcim	9.82842e-188	0.602738	0.473	0.287	2.66439e-183	0	Tcim
6530403H02Rik	1.09896e-187	3.31965	0.051	0.007	2.97916e-183	0	6530403H02Rik
Ankrd46	1.179e-187	0.621231	0.493	0.311	3.19616e-183	0	Ankrd46
Crtc1	1.26399e-187	0.799913	0.44	0.27	3.42655e-183	0	Crtc1
Pdzd4	1.95827e-187	0.680644	0.377	0.207	5.30867e-183	0	Pdzd4
Nf1	2.37067e-187	0.39633	0.917	0.782	6.42664e-183	0	Nf1
Ptk7	7.85169e-187	0.532123	0.725	0.542	2.12851e-182	0	Ptk7
Cpq	1.21562e-186	0.847005	0.64	0.488	3.29542e-182	0	Cpq
Hoxaas3	1.35108e-186	-2.69101	0.057	0.207	3.66265e-182	0	Hoxaas3
Cdk8	1.46229e-186	0.173503	0.959	0.892	3.96412e-182	0	Cdk8
Man1a	2.0358e-186	0.78834	0.448	0.277	5.51886e-182	0	Man1a
Tnfsf13	2.19965e-186	1.58723	0.107	0.029	5.96302e-182	0	Tnfsf13
Ecpas	2.49933e-186	0.459452	0.831	0.686	6.77542e-182	0	Ecpas
Lgi3	3.04403e-186	1.9008	0.092	0.022	8.25207e-182	0	Lgi3
Tmem106b	3.29312e-186	0.656928	0.506	0.326	8.92732e-182	0	Tmem106b
Ccny	3.73088e-186	0.401869	0.877	0.747	1.0114e-181	0	Ccny
Ulk2	4.06666e-186	0.523647	0.634	0.446	1.10243e-181	0	Ulk2
Dctn3	5.42037e-186	-0.6864	0.832	0.841	1.46941e-181	0	Dctn3
Smarcd2	7.87115e-186	0.636378	0.518	0.344	2.13379e-181	0	Smarcd2
Crispld1	7.99638e-186	0.752912	0.493	0.308	2.16774e-181	0	Crispld1
Uap1	1.0225e-185	0.613981	0.611	0.438	2.7719e-181	0	Uap1
Sobp	1.14017e-185	0.542522	0.688	0.498	3.09088e-181	0	Sobp
Evc2	1.32668e-185	0.954204	0.341	0.187	3.59649e-181	0	Evc2
Ptges3	1.42012e-185	-0.381248	0.961	0.924	3.84981e-181	0	Ptges3
Eef2	1.54476e-185	0.209921	0.981	0.951	4.1877e-181	0	Eef2
Gprasp1	1.68821e-185	0.468111	0.736	0.571	4.57657e-181	0	Gprasp1
Slc35f5	1.78799e-185	0.821644	0.415	0.247	4.84706e-181	0	Slc35f5
Virma	1.82805e-185	0.468178	0.783	0.639	4.95567e-181	0	Virma
Nucb2	1.90772e-185	0.892311	0.38	0.217	5.17163e-181	0	Nucb2
Mir9-3hg	1.94726e-185	-5.7202	0.014	0.142	5.27881e-181	0	Mir9-3hg
Zfp652	3.28279e-185	0.532942	0.717	0.552	8.89932e-181	0	Zfp652
Dis3l2	3.91855e-185	0.535922	0.761	0.605	1.06228e-180	0	Dis3l2
Araf	4.32034e-185	0.456214	0.759	0.601	1.1712e-180	0	Araf
Lingo1	4.90031e-185	0.617297	0.233	0.102	1.32842e-180	0	Lingo1
Polr3k	5.42012e-185	-0.6277	0.75	0.786	1.46934e-180	0	Polr3k
Hcfc1r1	9.20376e-185	0.351844	0.762	0.604	2.49505e-180	0	Hcfc1r1
Ube2q1	1.15105e-184	-0.898048	0.472	0.599	3.12037e-180	0	Ube2q1
Hspe1	1.17166e-184	-0.468019	0.973	0.937	3.17625e-180	0	Hspe1
Serpinb1a	1.17911e-184	0.563538	0.09	0.022	3.19644e-180	0	Serpinb1a
Rfc1	1.60913e-184	0.384412	0.883	0.74	4.3622e-180	0	Rfc1
Rhobtb1	2.54391e-184	0.810446	0.429	0.257	6.89628e-180	0	Rhobtb1
Slc25a3	2.63638e-184	-0.287544	0.98	0.946	7.14696e-180	0	Slc25a3
Per1	5.83512e-184	0.913595	0.325	0.174	1.58184e-179	0	Per1
Ssb	7.01214e-184	-0.304662	0.973	0.93	1.90092e-179	0	Ssb
Fam13a	1.18313e-183	1.2498	0.214	0.093	3.20734e-179	0	Fam13a
Cbln2	1.24081e-183	1.48951	0.117	0.035	3.36371e-179	0	Cbln2
Ugp2	1.78917e-183	0.443854	0.778	0.623	4.85026e-179	0	Ugp2
Gm49267	1.80637e-183	1.08529	0.303	0.155	4.89689e-179	0	Gm49267
Ptk2	2.33318e-183	0.397091	0.866	0.741	6.32501e-179	0	Ptk2
Mad2l1	2.58647e-183	-1.20044	0.295	0.459	7.01166e-179	0	Mad2l1
Bcap31	2.96576e-183	0.379788	0.875	0.737	8.03988e-179	0	Bcap31
Arsa	3.21192e-183	1.31432	0.172	0.066	8.70721e-179	0	Arsa
Fam172a	3.46165e-183	0.430368	0.869	0.73	9.38418e-179	0	Fam172a
Tmem241	5.3937e-183	0.96956	0.34	0.187	1.46218e-178	0	Tmem241
Mdh2	5.79777e-183	-0.451526	0.938	0.912	1.57172e-178	0	Mdh2
Nedd4l	5.94041e-183	0.532264	0.728	0.558	1.61038e-178	0	Nedd4l
Mab21l1	7.59462e-183	1.16011	0.18	0.07	2.05883e-178	0	Mab21l1
Golga5	1.48659e-182	0.681115	0.544	0.373	4.02999e-178	0	Golga5
Hcfc2	1.54755e-182	0.853043	0.395	0.231	4.19526e-178	0	Hcfc2
Mapk8	1.75375e-182	0.486934	0.762	0.603	4.75425e-178	0	Mapk8
Sec22a	2.62226e-182	0.685976	0.552	0.376	7.10868e-178	0	Sec22a
Polr2l	2.88781e-182	-0.721506	0.642	0.714	7.82855e-178	0	Polr2l
Fmnl3	3.0932e-182	0.642736	0.555	0.373	8.38537e-178	0	Fmnl3
Nav1	3.49001e-182	0.450882	0.679	0.489	9.46106e-178	0	Nav1
Tnrc6c	5.59519e-182	0.311137	0.92	0.795	1.5168e-177	0	Tnrc6c
Tnfrsf23	6.07213e-182	1.6486	0.103	0.028	1.64609e-177	0	Tnfrsf23
Npc2	6.61078e-182	0.287296	0.96	0.869	1.79212e-177	0	Npc2
Jpt1	7.22682e-182	-0.676522	0.914	0.908	1.95912e-177	0	Jpt1
Evc	1.29655e-181	1.03695	0.275	0.136	3.51481e-177	0	Evc
Tuba1b	1.87835e-181	-0.417339	0.975	0.94	5.09203e-177	0	Tuba1b
Phc3	2.0148e-181	0.7381	0.489	0.314	5.46193e-177	0	Phc3
Agtr1a	2.34246e-181	1.94015	0.104	0.029	6.35017e-177	0	Agtr1a
Polr3d	2.87672e-181	0.511229	0.723	0.557	7.79849e-177	0	Polr3d
Tbc1d24	3.54227e-181	0.894804	0.32	0.171	9.60274e-177	0	Tbc1d24
Chaserr	4.65465e-181	0.38567	0.885	0.766	1.26183e-176	0	Chaserr
Dpysl5	5.11208e-181	-3.0132	0.066	0.211	1.38583e-176	0	Dpysl5
Hs6st3	5.38761e-181	1.28874	0.319	0.174	1.46053e-176	0	Hs6st3
Oat	6.40475e-181	0.45058	0.776	0.637	1.73626e-176	0	Oat
Gm26771	9.24357e-181	1.43521	0.152	0.055	2.50584e-176	0	Gm26771
Wfikkn2	9.3369e-181	1.51216	0.127	0.04	2.53114e-176	0	Wfikkn2
Sec16a	1.3349e-180	0.566077	0.633	0.467	3.61877e-176	0	Sec16a
Taldo1	1.39412e-180	-0.502702	0.896	0.902	3.77931e-176	0	Taldo1
Adgre5	1.50391e-180	0.641546	0.275	0.134	4.07694e-176	0	Adgre5
Plk2	2.04746e-180	0.628635	0.538	0.362	5.55045e-176	0	Plk2
Dtnb	2.50613e-180	0.611979	0.666	0.503	6.79387e-176	0	Dtnb
Stambpl1	2.83528e-180	1.00049	0.377	0.221	7.68616e-176	0	Stambpl1
Aprt	3.66643e-180	0.274006	0.954	0.857	9.93933e-176	0	Aprt
Atp2b1	4.30943e-180	0.422859	0.911	0.805	1.16824e-175	0	Atp2b1
Tmsb15b2	4.41918e-180	0.479913	0.685	0.5	1.198e-175	0	Tmsb15b2
Fermt2	4.63711e-180	0.329029	0.921	0.732	1.25707e-175	0	Fermt2
Focad	5.10011e-180	0.811895	0.44	0.273	1.38259e-175	0	Focad
Dock9	6.04399e-180	0.893145	0.385	0.228	1.63847e-175	0	Dock9
Txndc12	8.23633e-180	0.424513	0.815	0.657	2.23279e-175	0	Txndc12
Sh3bp5	8.80579e-180	0.439272	0.64	0.447	2.38716e-175	0	Sh3bp5
Gigyf2	1.13749e-179	0.462865	0.748	0.591	3.08363e-175	0	Gigyf2
Eprs	1.32304e-179	0.325607	0.948	0.857	3.58664e-175	0	Eprs
Eeig2	1.58663e-179	0.731436	0.455	0.284	4.30121e-175	0	Eeig2
Cxcl9	2.04743e-179	5.36891	0.025	0.001	5.55039e-175	0	Cxcl9
Asah2	3.27144e-179	1.30044	0.203	0.086	8.86855e-175	0	Asah2
Fgf10	3.31821e-179	1.2714	0.251	0.12	8.99533e-175	0	Fgf10
Zmynd11	5.02908e-179	0.36572	0.908	0.778	1.36333e-174	0	Zmynd11
Idh2	7.43484e-179	0.294057	0.948	0.837	2.01551e-174	0	Idh2
Guf1	1.28756e-178	0.716426	0.539	0.366	3.49045e-174	0	Guf1
Birc2	1.31004e-178	0.665474	0.559	0.386	3.55138e-174	0	Birc2
Dennd10	1.71872e-178	0.758585	0.443	0.278	4.65928e-174	0	Dennd10
Snx24	2.23726e-178	0.492821	0.698	0.519	6.06499e-174	0	Snx24
Acadvl	2.66764e-178	0.636661	0.497	0.329	7.23169e-174	0	Acadvl
Cenph	2.70016e-178	-0.876703	0.358	0.529	7.31986e-174	0	Cenph
Prdm11	3.02657e-178	0.908768	0.387	0.229	8.20473e-174	0	Prdm11
Ddit4l	3.36255e-178	1.57336	0.181	0.074	9.11555e-174	0	Ddit4l
Pdgfd	4.47351e-178	1.14158	0.385	0.231	1.21272e-173	0	Pdgfd
Tmem50a	5.99538e-178	0.357136	0.863	0.72	1.62529e-173	0	Tmem50a
Lztr1	6.75608e-178	0.598753	0.518	0.342	1.83151e-173	0	Lztr1
Fyn	8.81049e-178	0.373512	0.805	0.641	2.38843e-173	0	Fyn
Bub1	9.56429e-178	-0.966349	0.249	0.436	2.59278e-173	0	Bub1
Pea15a	9.72412e-178	0.393241	0.522	0.333	2.63611e-173	0	Pea15a
Akr1a1	1.31074e-177	0.237271	0.972	0.906	3.55329e-173	0	Akr1a1
Fxyd7	2.01738e-177	0.92177	0.241	0.112	5.46892e-173	0	Fxyd7
Srp68	2.41256e-177	0.504427	0.706	0.544	6.5402e-173	0	Srp68
Igf1r	4.82401e-177	0.346642	0.964	0.865	1.30774e-172	0	Igf1r
Ccs	5.33879e-177	0.523419	0.68	0.517	1.44729e-172	0	Ccs
Lsm2	6.65819e-177	-0.621205	0.822	0.813	1.80497e-172	0	Lsm2
Ythdc1	8.15803e-177	0.30213	0.96	0.868	2.21156e-172	0	Ythdc1
Sys1	9.21041e-177	0.363144	0.883	0.772	2.49685e-172	0	Sys1
Tmem199	1.09279e-176	-1.31342	0.23	0.398	2.96244e-172	0	Tmem199
6720407P12Rik	1.13726e-176	0.915177	0.247	0.115	3.08299e-172	0	6720407P12Rik
mt-Cytb	1.32415e-176	0.219889	0.999	0.97	3.58965e-172	0	mt-Cytb
Erlec1	1.72574e-176	0.530401	0.68	0.517	4.67831e-172	0	Erlec1
Tm9sf1	1.7598e-176	0.609087	0.603	0.434	4.77064e-172	0	Tm9sf1
Micu1	2.50339e-176	0.451399	0.705	0.548	6.78643e-172	0	Micu1
Magi2	3.41743e-176	0.454131	0.669	0.484	9.26431e-172	0	Magi2
Cct3	5.65582e-176	-0.375094	0.961	0.922	1.53324e-171	0	Cct3
Dctn4	6.47696e-176	0.405812	0.873	0.751	1.75584e-171	0	Dctn4
Col7a1	7.29058e-176	2.0846	0.118	0.037	1.9764e-171	0	Col7a1
Trim71	1.33426e-175	-2.11096	0.062	0.21	3.61705e-171	0	Trim71
H4c9	2.05242e-175	-0.988803	0.379	0.538	5.5639e-171	0	H4c9
Srp72	2.23897e-175	0.338969	0.912	0.808	6.06963e-171	0	Srp72
C130073E24Rik	3.00107e-175	1.37596	0.194	0.082	8.1356e-171	0	C130073E24Rik
Igf2bp1	3.31572e-175	-0.638703	0.798	0.788	8.9886e-171	0	Igf2bp1
Ctsf	4.30658e-175	0.715253	0.307	0.158	1.16747e-170	0	Ctsf
Cpne3	4.30944e-175	0.52176	0.624	0.437	1.16824e-170	0	Cpne3
Ldha	4.52737e-175	-0.781247	0.946	0.885	1.22733e-170	0	Ldha
Smarcd3	1.21181e-174	0.432183	0.596	0.398	3.28511e-170	0	Smarcd3
Abca6	1.26306e-174	2.96198	0.056	0.009	3.42403e-170	0	Abca6
[truncated: 235,363+ more rows]

## Sheet: Table S3
Table S3. Differential gene expression in myotubes between CT and MO embryos in combined data set of at E11.5 and E13.5
Genes	p_val	avg_log2FC	pct.1	pct.2
Rps28	9.97e-23	0.61311	0.972	0.959
Rps29	3.98e-22	0.56684	0.992	0.959
Rpl38	1.79e-20	0.502825	0.972	0.954
Rps21	4.63e-16	0.434432	0.98	0.964
Rpl39	9.26e-13	0.332004	0.963	0.969
Rps27	1.14e-11	0.363141	0.976	0.969
Rpl41	4.49e-11	0.325994	1	0.99
Rpl37a	2.95e-10	0.266779	0.98	0.985
Atp5md	1.1e-09	0.529877	0.878	0.866
Rpl37	4.93e-08	0.244849	0.967	0.974
Tomm7	8.44e-08	0.518687	0.854	0.851
Hbb-y	1.5e-07	-0.896109	0.902	0.799
Atp5mpl	3.32e-07	0.391472	0.87	0.897
Rpl36	8.06e-07	0.223837	0.963	0.974
Sec61g	1.04e-06	0.332378	0.911	0.887
Atp5k	1.22e-06	0.372813	0.846	0.887
Mrps17	2.19e-06	-0.448187	0.728	0.82
Hbb-bs	2.4e-06	1.66271	0.74	0.536
Hba-a1	4.98e-06	-0.0506585	0.748	0.557
Ndufb1	7.12e-06	0.442606	0.858	0.866
Ciao2b	2.53e-05	-0.524409	0.724	0.825
Rpl35	2.75e-05	0.262505	0.947	0.948
Tmsb4x	3.2e-05	-0.361651	0.955	0.974
Grb2	3.63e-05	-0.23448	0.752	0.809
Acta2	4.42e-05	-0.353618	0.972	0.974
Rpl8	7.78e-05	-0.18381	0.976	0.979
Sfi1	8.22e-05	0.019663	0.28	0.129
Aarsd1	8.27e-05	-0.399849	0.602	0.716
Adprh	0.000104903	-0.570544	0.691	0.814
Scand1	0.000180738	-0.357834	0.772	0.871
Rpl29	0.000180837	-0.200209	0.939	0.964
Gadd45b	0.00019042	-0.854753	0.496	0.644
Fndc5	0.000208735	-0.339894	0.817	0.871
Ctsz	0.000218432	-0.760846	0.614	0.732
Pitx3	0.000231822	-0.637251	0.533	0.686
Cdkn1a	0.000287449	-0.400212	0.841	0.902
Myog	0.000290261	-0.390881	0.886	0.943
Rgs16	0.000335672	-0.920187	0.354	0.51
Hbb-bt	0.000350362	0.529998	0.618	0.464
Trappc5	0.000374268	-0.862513	0.541	0.649
Cacybp	0.000418761	-0.274249	0.76	0.876
Trabd2b	0.000477648	2.20815	0.114	0.026
Rpl19	0.000512215	-0.183811	0.955	0.974
Phlda1	0.000513067	-0.689916	0.638	0.747
Psma5	0.000551121	-0.232568	0.813	0.866
Gabarap	0.000553157	-0.341044	0.813	0.876
Ydjc	0.000559276	1.06772	0.142	0.041
Tfpt	0.000569429	-0.632758	0.362	0.5
Map1b	0.000604067	-0.97121	0.528	0.66
Nfe2l3	0.000615367	-1.84424	0.028	0.108
Rps10	0.000669645	-0.154476	0.996	0.985
Rpl9	0.000691175	-0.158807	0.972	0.979
Ubb	0.000740288	-0.178889	0.955	0.985
Sh3glb1	0.000766175	-0.253624	0.915	0.933
Gga2	0.0007678	-0.502723	0.711	0.82
Ppdpf	0.000819923	-0.57786	0.699	0.804
Akt1s1	0.000821828	-0.511963	0.618	0.742
Nsfl1c	0.000889577	-0.158076	0.715	0.804
Ddx3y	0.000918683	0.472533	0.289	0.438
Krcc1	0.00092863	-0.537484	0.585	0.696
6720407P12Rik	0.000936539	-0.563468	0.516	0.634
Matn2	0.000940137	2.84082	0.098	0.021
Sypl	0.000946231	-0.30997	0.602	0.768
Dynll1	0.000975095	-0.278267	0.89	0.933
Zfp758	0.000983223	-1.40798	0.057	0.149
Ctla4	0.00101054	-0.632522	0.167	0.289
Scamp3	0.00101103	-0.34762	0.533	0.634
Mymk	0.00101458	-0.357376	0.736	0.825
Snrpg	0.00101911	0.310846	0.886	0.887
Ahsa2	0.00106948	-0.319478	0.663	0.768
Fxyd6	0.00108795	-0.315075	0.638	0.737
Mindy1	0.00110575	0.0337374	0.268	0.144
Hspa8	0.0011133	-0.194624	0.951	0.979
Alad	0.00114171	-0.866526	0.309	0.459
Rab6a	0.00115371	-0.238303	0.61	0.732
Scarb2	0.00118265	-0.671842	0.382	0.51
Selenow	0.00118485	-0.318951	0.85	0.933
Ranbp10	0.00119298	-0.702803	0.309	0.454
Zbtb8os	0.001223	0.0196403	0.5	0.619
Rnps1	0.00122391	-0.418705	0.679	0.82
Srsf6	0.00123208	-0.187774	0.78	0.866
Fdps	0.00125886	-0.745238	0.65	0.768
Acbd6	0.001288	-0.350779	0.659	0.768
Rps7	0.00129491	-0.148785	0.98	0.979
Rrp1	0.00129955	-0.20902	0.752	0.856
Ppid	0.00133247	-0.401708	0.695	0.804
Arl4a	0.00134083	-0.367777	0.732	0.82
Plac9	0.00135158	1.93545	0.167	0.067
Cdc5l	0.00136388	-0.578819	0.585	0.706
Akap8l	0.00136397	-0.799798	0.533	0.665
Tppp3	0.00139668	-0.138073	0.699	0.814
Rps26	0.00146442	0.174634	0.976	0.964
Matr3	0.00147191	-0.257956	0.715	0.83
Atp5e	0.00148367	0.185255	0.947	0.923
Hba-a2	0.00149602	0.3717	0.72	0.577
Mpc2	0.00151679	-0.178176	0.748	0.82
Cct4	0.00154506	-0.405408	0.805	0.887
Rbm42	0.00157076	-0.83021	0.614	0.722
Xist	0.00162503	0.591111	0.516	0.397
Cpsf3	0.00164587	-0.567022	0.463	0.588
Dcaf12l1	0.00165359	-0.889304	0.37	0.5
Vps28	0.00166463	-0.0655661	0.606	0.732
Gm12408	0.00167307	-0.451042	0.415	0.557
Rpp25l	0.00168299	0.280707	0.541	0.644
Chadl	0.0017442	-1.83145	0.049	0.129
Acaa1a	0.0017845	-0.853454	0.537	0.66
Szrd1	0.00179712	-0.658418	0.549	0.686
Ramac	0.00183496	-0.218897	0.646	0.742
Pear1	0.00184685	2.58925	0.049	0
Med28	0.00187649	-0.431382	0.593	0.716
Pdlim4	0.00190877	-0.202363	0.772	0.866
Rpl6	0.00195648	0.149564	0.959	0.959
Mtch2	0.0020065	-0.285419	0.65	0.737
Edf1	0.00201736	-0.147638	0.825	0.887
Dph3	0.00203631	-0.288464	0.638	0.742
Gnai3	0.00207439	-0.701167	0.614	0.747
Sostdc1	0.0021077	2.31553	0.081	0.015
Snrpf	0.00211544	0.307032	0.837	0.866
Srpk3	0.00212626	-0.35019	0.715	0.809
Ppp1r14c	0.00213156	-0.597845	0.484	0.608
Dpp3	0.00213245	-1.13041	0.508	0.624
Stard3nl	0.00215202	-0.864492	0.492	0.603
Hpgds	0.00222107	1.08754	0.081	0.015
Hoxb8	0.00222522	-1.16696	0.081	0.175
Hsp90ab1	0.00224655	-0.0942565	0.959	0.985
Dffa	0.00224703	1.62081	0.224	0.113
Tceal3	0.00226337	-0.203808	0.78	0.845
Leng8	0.00228551	0.0497871	0.411	0.531
Hmox2	0.00229864	-0.422078	0.565	0.665
Gng11	0.00230804	-0.950855	0.431	0.536
Slc25a38	0.00232103	-1.22058	0.272	0.392
Gm36328	0.00233596	2.48624	0.15	0.062
Esd	0.00234129	-0.289371	0.817	0.871
Ppp1r10	0.00237018	-0.832576	0.541	0.655
Cyp2j6	0.00238609	-1.77472	0.081	0.015
Sra1	0.00241318	-0.301385	0.63	0.722
Clns1a	0.00243102	-0.558515	0.654	0.747
Tsc22d3	0.00246121	0.0720368	0.455	0.577
Kdm5d	0.00259781	-1.04174	0.122	0.227
Mdp1	0.00259784	-0.231131	0.549	0.66
Fancm	0.00261428	-0.71721	0.215	0.34
Tafazzin	0.00261828	-0.410207	0.366	0.49
Pin1	0.00264426	-0.510818	0.715	0.835
Arfgap2	0.002651	-0.541053	0.537	0.644
Naf1	0.00269208	1.02289	0.321	0.201
Sult2a1	0.00271746	-1.69469	0	0.036
Slirp	0.00273782	0.629239	0.776	0.768
Ntn4	0.00275121	1.16779	0.089	0.021
Mfap4	0.00278735	-0.0938539	0.65	0.747
Czib	0.00281584	-0.355571	0.63	0.732
Med4	0.00286045	-0.306748	0.585	0.701
Fxyd4	0.00288583	-1.4777	0.008	0.057
Npas1	0.00290402	1.49966	0.045	0
Zdbf2	0.00294943	-0.618359	0.679	0.778
Pqbp1	0.00299622	-0.434158	0.451	0.577
Hsp90aa1	0.00305338	-0.339085	0.874	0.948
Pfdn5	0.00310507	-0.128248	0.882	0.912
Nes	0.00314363	-0.433186	0.801	0.866
Pcmt1	0.00316844	-0.472966	0.671	0.778
Tmem208	0.00320379	-0.370371	0.606	0.686
mt-Nd3	0.00324777	0.508618	0.74	0.804
Clta	0.00325697	-0.33037	0.882	0.933
Trir	0.00329781	-0.233108	0.772	0.861
Khdrbs1	0.0033882	-0.345408	0.707	0.84
a	0.00339629	1.77217	0.297	0.18
Dpysl5	0.00346041	-0.117003	0.366	0.495
Smim20	0.0034624	-0.277771	0.602	0.727
Rras2	0.00349505	-0.517657	0.561	0.686
Cdk13	0.00354375	-0.67039	0.545	0.675
Coq10b	0.00358283	-1.22863	0.423	0.536
Akr7a5	0.00362619	-0.453215	0.537	0.665
Jdp2	0.00364003	0.544106	0.24	0.129
Ndufb6	0.00367817	-0.367765	0.748	0.851
Stac3	0.00369872	-0.376267	0.711	0.814
Psmb4	0.0036995	-0.29774	0.793	0.881
Ppp1r14b	0.00371214	-0.264346	0.886	0.948
Armcx5	0.00380969	-0.335192	0.309	0.433
Uty	0.00390769	-0.419069	0.236	0.366
Ripk3	0.00396894	1.33542	0.085	0.021
Gpr19	0.00398698	-1.50724	0.073	0.155
Gsdmd	0.00399271	-0.43733	0.085	0.021
Pdxdc1	0.00399576	1.66217	0.553	0.454
Eef1d	0.00401293	-0.185192	0.862	0.918
Rpl18	0.00410762	-0.103809	0.976	0.969
Romo1	0.00416082	0.211705	0.821	0.866
Ank1	0.004163	-0.335136	0.695	0.789
Pax3	0.00418858	0.15762	0.171	0.082
Mrpl24	0.00424336	-0.202959	0.683	0.742
Rasl10b	0.0042528	1.51494	0.276	0.165
Mrpl38	0.00425349	-0.385199	0.602	0.686
Bcap31	0.00427531	-0.473213	0.614	0.711
Atp6v1f	0.00428096	-0.310539	0.748	0.825
Gm5617	0.00429232	-0.589147	0.459	0.567
Cdk4	0.00429876	-0.468454	0.797	0.892
Txndc15	0.00436111	-0.13143	0.573	0.691
Bclaf1	0.0044533	-0.466763	0.646	0.758
1110019D14Rik	0.00452782	-0.922115	0.183	0.289
Sgk1	0.00453376	1.41012	0.183	0.088
Gm12514	0.00457167	2.14926	0.041	0
Dlgap3	0.00457167	1.81494	0.041	0
Ankrd55	0.00460299	2.17948	0.053	0.005
Diablo	0.00464099	-0.29555	0.63	0.716
Tubb6	0.00471787	-0.209119	0.846	0.912
Map1lc3a	0.00475332	-0.344756	0.785	0.825
Creb3	0.00478375	-1.19949	0.35	0.474
Ap3s2	0.00484828	-0.437674	0.484	0.613
Gm13490	0.00489731	2.39995	0.053	0.005
Gm57292	0.00489731	1.04489	0.053	0.005
Tmem223	0.00491007	-0.502604	0.703	0.794
Mrpl30	0.00495781	-0.206481	0.785	0.851
Tlcd3a	0.00496918	-1.63287	0.049	0.119
Emc4	0.00503385	-0.143433	0.545	0.66
Il17b	0.00512138	-0.237397	0.846	0.887
Lgals7	0.00516511	2.87834	0.081	0.021
Lmod3	0.00516572	-0.356844	0.752	0.809
Arsg	0.00525075	1.47076	0.073	0.015
Masp1	0.00525075	1.24311	0.073	0.015
Dennd4b	0.00529746	1.81285	0.098	0.031
Apcdd1	0.00529746	2.01543	0.098	0.031
Bcl11b	0.00532351	0.970436	0.228	0.129
Smim10l1	0.00534025	-0.234376	0.589	0.711
Myoz2	0.00534449	-0.402064	0.813	0.861
Hes6	0.00536321	-0.268758	0.817	0.871
Hk2	0.00537555	0.167842	0.378	0.273
B930036N10Rik	0.00537892	-0.096297	0.297	0.18
Jag1	0.00538388	1.59272	0.081	0.021
Eif3f	0.0054689	-0.176115	0.87	0.912
Gpn3	0.00548192	-0.318165	0.39	0.495
Rpl9-ps6	0.00549504	-0.146044	0.654	0.742
Tnrc18	0.00550857	0.67006	0.427	0.299
Gm11454	0.00556815	-1.53135	0	0.031
Ankub1	0.00556815	-2.15148	0	0.031
Igsf21	0.00556815	-2.16589	0	0.031
Trac	0.00556815	-1.44011	0	0.031
Cds2	0.00567875	1.02987	0.37	0.242
Pgls	0.00568191	-0.215716	0.748	0.825
Coa3	0.00571213	-0.255427	0.752	0.809
Ube2v1	0.005745	-0.247516	0.776	0.856
Shisa2	0.00578158	-0.381983	0.659	0.758
Wrn	0.00583927	0.766621	0.289	0.17
Ccdc85b	0.00584683	-0.222208	0.484	0.562
Dbn1	0.00591989	-0.549063	0.724	0.789
Clstn1	0.00598855	1.29652	0.268	0.16
Smco4	0.00600623	-0.757702	0.35	0.485
Rnf2	0.00603535	-0.437124	0.671	0.737
Pfdn2	0.00604904	-0.158955	0.789	0.856
Psmc4	0.00608928	-0.207445	0.776	0.83
Arsj	0.00623376	2.72129	0.061	0.01
Zfp946	0.00626067	-1.77634	0.077	0.16
Scg3	0.00633108	-2.13488	0.004	0.041
Tcf7	0.00638844	1.33864	0.122	0.046
Fam89b	0.00639686	-0.221659	0.63	0.716
Rhcg	0.00645037	-1.44964	0.004	0.041
Rpl21	0.00646392	-0.138724	0.98	0.979
Rrp36	0.0064698	-0.502081	0.407	0.505
Svop	0.00651077	-2.38277	0.004	0.041
Slc35e3	0.00652503	0.993194	0.159	0.072
4833408A19Rik	0.00661601	0.0509056	0.041	0.108
Caml	0.00664073	-0.414245	0.467	0.567
Klhdc2	0.00665205	-0.578504	0.683	0.753
Kat8	0.0067495	-0.181707	0.423	0.531
Sigmar1	0.00675001	-0.312627	0.333	0.474
Cavin2	0.00691556	-0.212803	0.39	0.51
Ctu1	0.00696292	-1.58356	0.033	0.093
LTO1	0.00698821	-1.37065	0.179	0.273
Atp6v1c1	0.00708252	-0.809162	0.382	0.479
Uevld	0.00720185	-0.783756	0.138	0.237
ENSMUSG00000121452	0.00720954	1.19089	0.037	0
Itga3	0.00720954	2.01233	0.037	0
Hpf1	0.00722521	-0.263134	0.667	0.768
Hint3	0.00727166	-0.196442	0.301	0.412
Acad12	0.00731467	1.54108	0.069	0.015
Kcnh7	0.00731478	-2.07868	0.106	0.191
Ckap2	0.0073374	1.74422	0.187	0.098
Med21	0.00735774	-0.357707	0.671	0.784
Eef1e1	0.0074237	-0.630137	0.565	0.665
Eif2ak2	0.00742394	1.00762	0.183	0.093
Phc3	0.00746495	0.688682	0.366	0.247
Sap30l	0.00749139	-0.250834	0.463	0.572
Col28a1	0.00750844	-1.68467	0.037	0.098
Gps1	0.00755191	-0.467435	0.671	0.747
Mtif3	0.00773257	-0.621751	0.195	0.294
Necab2	0.00774434	0.536865	0.049	0.005
Mrpl49	0.00775929	-0.281926	0.626	0.716
Gm19938	0.0077928	-2.11586	0.037	0.098
Snhg1	0.0078063	-0.385736	0.724	0.82
Lmf1	0.00781035	-0.529796	0.378	0.479
4930556N13Rik	0.00782377	1.59995	0.077	0.021
Pnma8b	0.00790279	-0.317898	0.63	0.758
Gm9767	0.00792502	-0.707222	0.293	0.397
Ddah2	0.00802402	-0.231933	0.789	0.902
Clip2	0.00805507	-0.425813	0.374	0.515
Idnk	0.0081349	-0.553997	0.382	0.505
Ankrd24	0.00815525	-0.776621	0.297	0.418
Polr1g	0.00819907	-0.378336	0.411	0.536
Map1lc3b	0.00821588	-0.357463	0.736	0.835
Map3k5	0.00825402	1.55917	0.301	0.206
Ciao2a	0.00840997	-0.248077	0.687	0.789
2310033P09Rik	0.00847529	-0.528268	0.443	0.557
Lincmd1	0.00848286	-0.306251	0.667	0.799
Hmox1	0.00852576	-0.524678	0.386	0.49
Prrx1	0.00858016	1.46628	0.305	0.206
Heatr1	0.0086419	1.20028	0.224	0.134
Harbi1	0.0086468	-1.11806	0.126	0.211
Hic1	0.00865028	0.866797	0.093	0.031
Ap2s1	0.00866982	-0.0736619	0.663	0.758
Gdf9	0.00871217	-1.0041	0.073	0.149
Cct7	0.00881879	-0.158873	0.821	0.851
Gm11520	0.00895895	-0.967828	0.033	0.093
Ttc4	0.00900585	-0.221112	0.569	0.696
Gas8	0.00901485	-0.415411	0.691	0.758
Mettl23	0.00916316	-0.28311	0.663	0.737
Septin7	0.00922446	-0.179819	0.813	0.866
Itm2b	0.0092499	-0.306767	0.768	0.814
Mrpl28	0.00928633	-0.135675	0.699	0.804
Pcmtd1	0.00930377	-0.249064	0.459	0.582
C430049B03Rik	0.00933859	-0.262274	0.793	0.856
Haus3	0.00941777	-0.518385	0.171	0.263
Tubb2b	0.00944802	-0.23848	0.862	0.912
Ddx42	0.00946522	-0.181705	0.569	0.711
Atcayos	0.00948479	-0.330135	0.687	0.773
Cep112	0.00948922	0.802497	0.394	0.284
Pcgf6	0.00952008	-0.848837	0.329	0.428
Pycrl	0.00957633	-0.646735	0.488	0.582
Rsf1os1	0.00962721	-1.01848	0.146	0.067
Lamp1	0.00963584	-0.212534	0.724	0.814
Gm56912	0.00966008	-1.20665	0.057	0.129
4921511C10Rik	0.00966216	-0.572448	0.134	0.057
Dhps	0.00973028	-0.56425	0.459	0.546
Gipc1	0.00979841	-0.447858	0.618	0.716
Ercc6l	0.00983197	1.51536	0.093	0.031
Gabra2	0.00985151	1.68117	0.057	0.01
Cfap20	0.00987835	-0.400742	0.593	0.68
Snhg8	0.00995553	0.505296	0.74	0.711
Nsdhl	0.00996012	-1.28903	0.256	0.361
Ccdc34	0.00997266	-0.0190797	0.484	0.603
Mrpl43	0.00998978	-0.351188	0.699	0.778
Slc37a1	0.0100526	3.59181	0.057	0.01
Eif2s1	0.010063	-0.102396	0.748	0.814
Eif2s2	0.0100713	0.213799	0.878	0.897
Siah2	0.0101123	-0.883926	0.341	0.423
Eif3j1	0.0101663	0.570687	0.736	0.768
Gm57387	0.0101675	-2.00001	0.008	0.046
BC031181	0.0101727	-0.307237	0.654	0.747
Cul4a	0.010193	-0.623542	0.589	0.686
Gm266	0.0102154	-0.339107	0.154	0.253
Pnn	0.0102326	-0.473258	0.671	0.773
Acsl3	0.010323	-0.465726	0.606	0.711
Clmn	0.0103847	1.62813	0.122	0.052
Macrod1	0.0106099	-0.328818	0.715	0.773
Rem1	0.0106298	1.76302	0.065	0.015
Prdx5	0.0106684	-0.180902	0.711	0.799
Wdr44	0.0106757	-0.227599	0.598	0.696
Mrpl13	0.0107437	-0.0897767	0.707	0.809
Zfp287	0.0108078	0.875612	0.138	0.062
Rala	0.0108387	-0.401233	0.736	0.804
Zfp706	0.0108511	-0.236336	0.768	0.856
Gm12703	0.0109293	-1.77177	0.008	0.046
Stx7	0.0109309	-0.0365693	0.524	0.588
Tmem60	0.010942	-0.515258	0.504	0.577
Ero1a	0.0109769	0.929256	0.244	0.149
Prr33	0.0109799	-0.179526	0.102	0.186
Orc4	0.0110819	-0.503241	0.585	0.649
Pts	0.0111072	-0.124414	0.561	0.649
Sh3yl1	0.0111202	-2.30706	0.073	0.144
Plekho1	0.0111217	-0.316946	0.634	0.737
Tm2d3	0.011125	-0.685514	0.455	0.536
Mrpl14	0.0111366	-0.660211	0.671	0.763
Nthl1	0.0111476	-0.590988	0.317	0.418
Pnrc1	0.0111812	-0.309671	0.679	0.768
Atp6v0e	0.0112164	-0.437824	0.642	0.758
Slc2a10	0.0112638	1.31276	0.045	0.005
Pitpna	0.0113061	-0.0089878	0.638	0.732
Rps5	0.0113083	-0.132623	0.972	0.959
Psmd11	0.0113202	-0.359673	0.72	0.825
Ckb	0.0113522	-0.278774	0.858	0.912
Plcd3	0.011372	1.70159	0.065	0.015
Mrps15	0.011388	-0.638319	0.663	0.794
Ptgds	0.0113979	2.90019	0.033	0
Tm4sf1	0.0113979	1.14608	0.033	0
Col15a1	0.0113979	3.33902	0.033	0
Gm4876	0.0113979	0.960404	0.033	0
Gm57377	0.0113979	1.20958	0.033	0
Pou6f2	0.0113979	1.68342	0.033	0
Tnxb	0.0113979	1.0783	0.033	0
Ch25h	0.0113979	0.817495	0.033	0
Zfand2b	0.0114099	-1.33526	0.325	0.428
Ccdc81	0.0114905	-1.53615	0	0.026
Gm15635	0.0114905	-1.49213	0	0.026
A230103J11Rik	0.0114905	-1.42357	0	0.026
4930421P22Rik	0.0114905	-1.18591	0	0.026
St6galnac2	0.0114905	-1.62015	0	0.026
Snrpa1	0.0115496	-0.152993	0.65	0.742
Nr2f6	0.0115639	-0.499298	0.545	0.665
Tsn	0.0116316	-0.213406	0.691	0.799
Cmtm7	0.0116815	-0.6008	0.472	0.567
Mllt11	0.0117349	-0.032601	0.463	0.577
Psd	0.0117906	1.80798	0.045	0.005
9130401M01Rik	0.0118333	-0.35167	0.423	0.515
Wdr7	0.0119001	0.881195	0.407	0.294
Thoc3	0.0119247	-0.421195	0.581	0.686
Zc3h13	0.0119287	-0.441746	0.565	0.67
Las1l	0.0120118	-0.130351	0.463	0.567
Psmd12	0.0120163	-0.283079	0.724	0.825
Jpt1	0.0120394	-0.159057	0.935	0.943
Pcdhb17	0.0120559	-1.90018	0.02	0.067
Ndn	0.012062	-0.315499	0.797	0.845
Zfr	0.012087	-0.306443	0.679	0.794
Ide	0.0121189	-0.043414	0.305	0.201
Apool	0.012193	-0.438048	0.72	0.804
Ebna1bp2	0.0122511	-0.411366	0.626	0.742
2210016F16Rik	0.0123799	-0.440026	0.508	0.582
Rps3a1	0.012401	-0.107708	0.98	0.969
Pax1	0.0124044	-2.83436	0.033	0.088
Tsen2	0.0124264	-0.567947	0.28	0.387
2810029C07Rik	0.0124452	-1.43572	0.004	0.036
Ppara	0.0124452	-4.26071	0.004	0.036
Sox3	0.0124452	-1.97283	0.004	0.036
1700123O20Rik	0.0124511	-0.29174	0.569	0.675
1700088E04Rik	0.0124981	-2.53085	0.069	0.139
Gm2366	0.0125603	-1.4874	0.004	0.036
Or8b53	0.0125603	-2.1602	0.004	0.036
Uqcc3	0.0126454	-0.635658	0.589	0.706
Taf15	0.0127977	-0.555382	0.593	0.701
Sh3kbp1	0.0128378	-0.608111	0.463	0.588
A430018G15Rik	0.0128526	0.634645	0.207	0.113
Exoc3	0.0129199	-0.0483734	0.622	0.716
Sar1b	0.0129609	-0.265733	0.671	0.758
Gm29488	0.0129879	-1.86131	0.02	0.067
Ulk4	0.0130989	2.14038	0.154	0.077
Rplp0	0.0131054	-0.168555	0.972	0.979
Alx1	0.0131498	-1.26647	0.004	0.036
4921534H16Rik	0.0131863	-0.703924	0.341	0.443
2410004B18Rik	0.0132763	0.00179383	0.459	0.582
Park7	0.0133218	-0.348287	0.825	0.887
Sirt2	0.0133364	-0.339974	0.593	0.701
Polr2j	0.0135717	-0.32229	0.764	0.83
Tmem109	0.0136052	-0.532094	0.528	0.619
Gfm1	0.0136141	0.0657853	0.26	0.351
Capza2	0.0136369	-0.364223	0.772	0.845
Psme2	0.0136415	0.0911852	0.634	0.727
Gm50376	0.0136857	0.621196	0.175	0.093
Mrps24	0.0136983	-0.203607	0.74	0.825
Mphosph10	0.0137064	-0.142197	0.553	0.644
Ccndbp1	0.013717	-0.757954	0.447	0.546
Vapa	0.0138293	-0.188569	0.793	0.84
Gm17315	0.0138622	1.26284	0.053	0.01
Arf4	0.013892	-0.374882	0.74	0.851
Rpl15	0.013904	-0.128423	0.972	1
Hnrnph3	0.0139249	-0.610228	0.585	0.711
Atraid	0.0140568	0.0841352	0.65	0.722
Cox11	0.014058	-1.0853	0.37	0.469
Nopchap1	0.014347	-0.521379	0.467	0.552
Fdx2	0.0144049	-0.495852	0.573	0.67
Kptn	0.0144131	1.00449	0.297	0.201
Phlda3	0.0144235	-0.561609	0.467	0.557
N4bp3	0.0144642	-0.315324	0.614	0.696
Tekt1	0.0144828	0.62026	0.114	0.046
Csf2ra	0.0145211	-0.650725	0.354	0.459
Eif2s3y	0.0145706	-0.201673	0.325	0.448
Rprd1b	0.0146386	-0.23383	0.382	0.485
Pja2	0.0146531	-0.41028	0.707	0.778
Supt20	0.0147124	-0.178553	0.581	0.67
Atg5	0.0147352	-0.338951	0.577	0.686
Wbp1	0.0147463	-0.379354	0.5	0.557
Cox6c	0.0148218	0.1486	0.89	0.918
Tmem59	0.0148849	-0.188587	0.654	0.737
Gatad1	0.0149012	-0.538548	0.618	0.722
Tmem53	0.0149055	-0.906903	0.093	0.17
Mrpl32	0.0149199	-0.429383	0.626	0.753
Ccm2	0.0149229	-0.101344	0.512	0.619
Vps4a	0.0149413	-0.524517	0.39	0.49
Klhl40	0.0149428	-0.2889	0.74	0.784
Eif4a3	0.0149628	-0.240611	0.728	0.804
Slc7a11	0.0150731	1.4991	0.11	0.046
Gid8	0.0150888	-0.72449	0.537	0.629
St6galnac4	0.0151259	-0.0965967	0.512	0.603
Bmyc	0.0151687	-0.30394	0.455	0.582
Prdx1	0.0151727	-0.211449	0.817	0.918
Nucb2	0.0152725	1.14258	0.11	0.046
Sec62	0.0153618	0.552858	0.764	0.789
Simc1	0.0155044	-0.479611	0.317	0.418
2810001G20Rik	0.0155262	-0.282726	0.415	0.495
Mrpl18	0.0156201	-0.380823	0.699	0.809
Osgin2	0.015655	1.29912	0.179	0.098
Polrmt	0.0156609	-0.554844	0.138	0.227
Rps11	0.015678	-0.138487	0.972	0.985
Apmap	0.0157199	-0.490684	0.159	0.247
Spcs2	0.015728	-0.12655	0.74	0.804
Rnasek	0.0157441	0.0617093	0.703	0.768
Jtb	0.0158057	-0.634664	0.654	0.732
Mir124-2hg	0.015808	-1.27079	0.012	0.052
Rhoq	0.015843	-0.278767	0.667	0.753
1700064N11Rik	0.0160269	-1.90913	0.049	0.108
Taf6	0.0160449	-0.185119	0.378	0.464
Lonp2	0.0161341	0.0456002	0.504	0.593
Siglecf	0.0161505	-1.52975	0.061	0.124
Polr1d	0.0162252	-0.0937122	0.789	0.851
Uchl3	0.0162618	-0.250314	0.646	0.784
Smarcd3	0.0162997	-0.267639	0.724	0.835
Prkd2	0.0163279	1.24634	0.146	0.072
Cfap68	0.0163298	-0.357589	0.427	0.531
Vpreb1a	0.0163731	1.16441	0.061	0.015
Tmem241	0.0164615	0.488101	0.183	0.103
Gtf2b	0.0165531	-0.390425	0.541	0.619
Apoc1	0.016571	2.43023	0.061	0.015
Tob1	0.016579	-0.14574	0.366	0.459
Gde1	0.0166492	-0.438859	0.52	0.608
Psma6	0.0167142	-0.192028	0.768	0.861
Cdc42	0.0167481	-0.0780992	0.882	0.902
Ttc30a1	0.016771	0.767319	0.061	0.015
Rpl3	0.0168833	-0.118085	0.963	0.943
Nfil3	0.016945	-0.362054	0.451	0.567
Mcfd2	0.0171473	-0.256792	0.467	0.562
Eif2b1	0.0172397	-0.302887	0.533	0.629
Gm49797	0.01727	0.868376	0.443	0.34
Sirt4	0.0172753	-1.53241	0.134	0.216
1810037I17Rik	0.0173127	-0.220194	0.663	0.758
Mcrip1	0.0173273	-0.433063	0.732	0.83
Tgfbr3	0.0174263	1.11489	0.215	0.129
Slc47a1	0.0174338	1.29629	0.041	0.005
Yipf5	0.0174496	-0.522005	0.589	0.68
Znhit6	0.0175308	-0.187984	0.484	0.582
Fcf1	0.0175439	-0.147045	0.622	0.716
Cdhr5	0.0175662	1.38688	0.041	0.005
0610010K14Rik	0.0176599	-0.283196	0.638	0.763
Dele1	0.0176748	-0.432375	0.309	0.397
Metrnl	0.0176829	1.53788	0.069	0.021
Mrps2	0.0177613	-1.29565	0.199	0.289
Carmn	0.0178312	-1.06341	0.081	0.149
Tax1bp3	0.0178644	-0.561419	0.606	0.691
Vta1	0.0179399	-0.141929	0.638	0.732
Armcx3	0.0179551	-0.368873	0.634	0.768
Dxo	0.017985	-1.1245	0.297	0.397
Yod1	0.0180412	0.893165	0.22	0.129
Hnmt	0.0180828	1.58868	0.028	0
Sptlc3	0.0180828	1.15982	0.028	0
Ripor3	0.0180828	1.33354	0.028	0
Pkp3	0.0180828	1.5059	0.028	0
Esrp2	0.0180828	1.26735	0.028	0
Gm19519	0.0180828	1.0194	0.028	0
Styx-ps	0.0180828	1.25148	0.028	0
Sdhb	0.0180916	-0.269291	0.768	0.825
Erh	0.0181974	-0.233816	0.78	0.851
Sting1	0.0182416	0.867553	0.041	0.005
Mbnl3	0.0182574	1.41782	0.175	0.098
Cma1	0.0183794	1.17784	0.041	0.005
Txndc9	0.0184912	-0.433224	0.707	0.799
Rmnd1	0.0185051	-0.223187	0.427	0.485
Gm16853	0.0185181	1.74664	0.041	0.005
Gm960	0.0185181	1.3763	0.041	0.005
Timm17b	0.0186342	-0.202828	0.675	0.732
Lst1	0.0186577	0.591814	0.041	0.005
Cfap410	0.0187536	-0.260906	0.35	0.433
Klhl6	0.018757	-1.96619	0.016	0.057
Tagln	0.0187717	-0.336438	0.699	0.763
Anapc7	0.0187749	-0.284287	0.585	0.68
Gm17090	0.0187982	0.659255	0.041	0.005
Atp5o	0.0188105	-0.0444339	0.858	0.892
Nr2c2ap	0.0188392	1.25093	0.309	0.216
Cd81	0.0188712	0.0058852	0.695	0.789
Smarcad1	0.0190272	-0.445676	0.553	0.67
Wdr24	0.0190623	1.58018	0.154	0.082
Gm38115	0.0190728	0.702705	0.122	0.057
Cadm1	0.0190777	-0.593931	0.541	0.639
Pdlim5	0.0190899	-0.195662	0.687	0.758
Atg4c	0.019138	-0.63928	0.256	0.345
Tprgl	0.0191572	-0.26677	0.614	0.737
Upf3a	0.0192519	-0.108962	0.476	0.562
4930484I04Rik	0.0192561	2.17297	0.134	0.067
Dcaf13	0.0192566	-0.273084	0.496	0.608
Mllt6	0.0193284	1.08693	0.175	0.098
Bnip2	0.0193371	0.0447773	0.65	0.758
Asic2	0.0193388	0.965816	0.077	0.026
Cox7c	0.0193403	0.0738238	0.927	0.938
Emb	0.0193576	0.734204	0.183	0.103
H1f4	0.0193849	-0.165779	0.435	0.51
Yif1b	0.0193944	0.199682	0.569	0.67
Asah2	0.0196012	0.720302	0.102	0.041
Nrbf2	0.0196228	-0.745245	0.402	0.479
Mri1	0.0196629	-0.506933	0.431	0.515
Slc35b2	0.0197429	0.649487	0.333	0.237
Rps9	0.0198136	-0.107619	0.984	0.979
Hint1	0.0198774	-0.185703	0.846	0.887
Pdhb	0.0198819	-0.244392	0.663	0.773
Cntnap3	0.0199479	-1.1947	0.028	0.077
Maged2	0.0199523	-0.157337	0.87	0.897
Dctn1	0.0200054	-0.516385	0.504	0.598
4930578G10Rik	0.0200625	0.662052	0.069	0.021
2310008N11Rik	0.0201307	-1.8742	0.016	0.057
Mmp11	0.0201752	1.16804	0.276	0.191
Psmd8	0.0202203	-0.197017	0.801	0.845
Schip1	0.0202296	-0.427044	0.366	0.459
Cdkn2d	0.0202455	0.0342622	0.431	0.526
Gm39397	0.0202887	-1.76206	0.008	0.041
2610008E11Rik	0.0203279	-0.609365	0.443	0.531
Atxn7l3b	0.0203907	-0.219641	0.764	0.84
Wdr74	0.0204128	-0.224299	0.528	0.624
Col5a1	0.0204201	1.18628	0.297	0.201
Gm29695	0.0205109	-1.06486	0.033	0.082
4732491K20Rik	0.0205223	-1.05025	0.061	0.124
Ndufs8	0.0205243	-0.166906	0.744	0.825
Rbmxl1	0.020632	-0.0899357	0.667	0.758
Pdlim7	0.0206508	-0.210272	0.833	0.866
Znrd2	0.0207013	-0.242031	0.675	0.737
Scrt1	0.0207672	-2.92889	0.008	0.041
Zscan29	0.020864	-1.61929	0.069	0.134
Ddx59	0.0209165	0.188631	0.154	0.242
E130317F20Rik	0.021068	-0.833782	0.114	0.191
Corin	0.0211228	-1.2208	0.106	0.18
Nkain2	0.0211391	-0.936734	0.26	0.345
Gm45076	0.0211999	-0.879741	0.061	0.124
Gm47819	0.0212555	-0.931186	0.008	0.041
Ccdc125	0.0212581	1.21219	0.049	0.01
Mtfr1l	0.021263	-0.219749	0.646	0.711
Prune2	0.0212807	-0.346271	0.431	0.526
Nrap	0.0212848	1.10435	0.236	0.155
Gprc5b	0.021303	-0.330516	0.35	0.454
Alkbh3	0.0213265	-0.329953	0.533	0.613
Cops9	0.0214058	0.671409	0.785	0.799
Eif2b2	0.0215288	-0.439059	0.581	0.655
Creg2	0.0215865	-1.39776	0.008	0.041
4933436H12Rik	0.0215913	-0.864028	0.016	0.057
Ap1s1	0.0215952	-0.122014	0.561	0.68
Vdac2	0.0216133	-0.188351	0.829	0.866
Etv5	0.021642	0.629191	0.272	0.175
Bri3	0.0216421	-0.254182	0.825	0.845
Brms1	0.021758	-0.0189186	0.382	0.485
Lamtor2	0.0217821	-0.134106	0.724	0.809
Lrrc8b	0.0219171	1.6528	0.167	0.093
Nkd1	0.021934	-0.14738	0.646	0.732
Timm8b	0.0219623	-0.173747	0.78	0.845
Josd2	0.0219809	-0.271128	0.72	0.794
Zfp719	0.022135	-1.44874	0.138	0.222
Polr2b	0.0222601	-0.790777	0.435	0.515
Gigyf1	0.0223025	1.00265	0.39	0.299
Rnf14	0.022335	0.119822	0.476	0.552
Wdr46	0.0223907	-0.509717	0.39	0.474
Fbxl2	0.0224482	0.905571	0.301	0.206
Nsmce4a	0.0224926	0.0259661	0.683	0.747
Efhb	0.0225019	-0.73731	0.098	0.041
Cdh12	0.0225473	1.17527	0.049	0.01
Nmt1	0.0226078	0.640672	0.671	0.701
Eef1a1	0.0226515	-0.121885	0.98	1
Art5	0.0226601	-0.266749	0.467	0.557
Desi2	0.0227535	-0.246745	0.598	0.675
Dpp7	0.0227565	-0.759675	0.122	0.191
Yae1d1	0.0227806	-0.623429	0.585	0.66
Smc6	0.0227978	-0.284792	0.752	0.799
Dohh	0.0228405	-0.328527	0.553	0.634
Lsm6	0.0228481	-0.277921	0.874	0.887
Ndfip1	0.0228865	-0.00566322	0.711	0.794
Galk1	0.0229014	-0.193316	0.728	0.809
Ssr2	0.022913	-0.228335	0.667	0.758
Nap1l2	0.0229727	-1.96522	0.02	0.062
S100a6	0.0229848	0.627928	0.386	0.278
Gm47708	0.0229919	1.66434	0.049	0.01
Aldh18a1	0.0230129	0.568866	0.211	0.129
Dbndd1	0.0230607	-0.393464	0.577	0.691
Nabp2	0.0230726	-0.472226	0.528	0.619
Fem1c	0.0230791	-1.00612	0.39	0.505
1500002C15Rik	0.0231418	1.743	0.049	0.01
Rnf214	0.0232226	-0.0678513	0.488	0.588
4632427E13Rik	0.0232441	-0.149901	0.435	0.526
Tubb3	0.0232874	-0.964338	0.244	0.32
Tiam2	0.0232946	-0.0744819	0.22	0.134
Ctsh	0.023409	1.26285	0.098	0.041
Lsm8	0.0234096	-0.351901	0.642	0.701
Acot9	0.0235056	-0.446433	0.541	0.634
Pou2f3	0.0235478	0.674158	0.236	0.149
Cbr3	0.0235966	1.92982	0.049	0.01
Svbp	0.0236141	-0.29459	0.854	0.902
1700120C14Rik	0.0236465	0.600189	0.22	0.139
Map6	0.0236615	-1.49464	0.02	0.062
Washc3	0.0236755	-0.0535418	0.516	0.598
Kras	0.0238184	-0.293395	0.528	0.624
Slc46a1	0.0238312	-1.48327	0.057	0.113
Eif3h	0.0238324	-0.0952488	0.866	0.876
Ssu72	0.0238633	-0.255444	0.756	0.82
Aamp	0.0239081	-0.233068	0.728	0.825
Gm56698	0.0239148	-0.464548	0.081	0.149
Sod2	0.0239327	-0.0355313	0.711	0.778
Septin10	0.0239585	-0.348071	0.593	0.68
U2af2	0.0239724	0.435671	0.659	0.649
Dbhos	0.0239734	-1.36361	0	0.021
Gad1os	0.0239734	-1.23123	0	0.021
Gm11464	0.0239734	-1.51703	0	0.021
Iqcj	0.0239734	-2.20955	0	0.021
Gm42696	0.0239734	-2.08543	0	0.021
Gm57307	0.0239734	-1.75949	0	0.021
Cdiptos	0.0239734	-1.17861	0	0.021
Foxl1	0.0239734	-1.13348	0	0.021
Gm20597	0.0239734	-1.67963	0	0.021
Gm5427	0.0239734	-1.26028	0	0.021
Nacad	0.0239734	-3.43825	0	0.021
Slfn5os	0.0239734	-1.22044	0	0.021
Lgals3bp	0.0239734	-0.853229	0	0.021
Hfe	0.0239734	-1.54187	0	0.021
Gm3752	0.0239734	-1.56478	0	0.021
Glra2	0.0239734	-2.15468	0	0.021
Rpl13	0.0239852	-0.107957	0.992	0.979
Thsd4	0.0240122	1.64997	0.175	0.103
Apip	0.024042	-0.0852046	0.728	0.784
Snrpb	0.0240777	-0.196109	0.833	0.871
Ccnb1ip1	0.0242468	0.805278	0.191	0.113
Prpf40a	0.0242608	-0.0637374	0.691	0.768
Rsbn1	0.0244488	-0.96035	0.366	0.448
Arl6ip1	0.0244827	-0.217052	0.524	0.634
Taf10	0.024492	-0.06908	0.768	0.835
A930041C12Rik	0.0245117	1.03623	0.057	0.015
Tank	0.0245858	-0.266541	0.533	0.619
Rtl6	0.0246475	0.896937	0.159	0.088
Gm13375	0.0246677	1.2132	0.098	0.041
Dpagt1	0.0246888	-1.90015	0.187	0.268
Sh3pxd2b	0.0247005	1.26422	0.309	0.216
Hcfc1r1	0.0247392	-0.0789715	0.65	0.737
B230219D22Rik	0.0247461	-0.517673	0.683	0.778
Fis1	0.0247737	-0.270453	0.78	0.83
Plat	0.0248464	0.81197	0.122	0.057
Supt4a	0.0248928	-0.182534	0.744	0.799
Gm43331	0.0249628	-1.59795	0.004	0.031
Gm26881	0.0249914	0.101107	0.093	0.165
Thyn1	0.0250666	-0.310452	0.622	0.716
3300002P13Rik	0.0251006	-0.00104983	0.39	0.469
Synj2bp	0.0251153	-0.140034	0.537	0.639
Adcyap1r1	0.0251889	-1.28811	0.004	0.031
Id2	0.0252838	0.655187	0.467	0.381
Irs2	0.0253112	0.124024	0.301	0.397
Sat2	0.0253303	-0.239302	0.362	0.464
Rnmt	0.0253355	-0.427247	0.472	0.572
Gm17233	0.0254168	-1.53143	0.004	0.031
Tmem134	0.025471	0.0553694	0.65	0.768
Polr2i	0.0254727	-0.375262	0.764	0.84
Anxa6	0.0255131	-0.120334	0.748	0.835
Bcap29	0.0255161	-1.07004	0.301	0.397
Asb2	0.0255163	-0.342737	0.667	0.753
Ddx25	0.0255363	-1.03218	0.224	0.304
1700084E18Rik	0.0255369	1.55948	0.057	0.015
Naa10	0.0255683	-0.216996	0.545	0.634
Specc1	0.0256265	1.0414	0.211	0.134
Prdx3	0.0256813	-0.258126	0.577	0.696
5730435O14Rik	0.0256863	-1.21649	0.02	0.062
Pip4p1	0.0257373	-0.930217	0.276	0.361
Pdia6	0.0258409	-0.232057	0.724	0.83
Gm14204	0.0258778	-4.92716	0.004	0.031
Slc6a4	0.0258778	-1.40423	0.004	0.031
Dcxr	0.0259084	-1.05387	0.045	0.098
Pabpc5	0.0260214	-0.452771	0.183	0.268
Gm35546	0.0260915	0.731176	0.337	0.242
Mir124a-1hg	0.026111	-1.1466	0.004	0.031
Gnmt	0.026111	-1.12367	0.004	0.031
Gapdh	0.0261372	-0.13492	0.967	0.974
Nradd	0.0261772	-0.0172677	0.508	0.608
Eif3e	0.0261933	-0.298744	0.813	0.876
Unc45b	0.0262384	0.00423598	0.768	0.825
Tasor	0.026244	-0.534678	0.423	0.505
Tspan31	0.0262903	-0.00733217	0.561	0.619
Terf2ip	0.0263298	-0.0416984	0.415	0.505
Adi1	0.0263727	1.20091	0.199	0.129
Sgsm1	0.0264075	-1.51188	0.024	0.067
Tvp23b	0.026469	-0.378128	0.346	0.443
Gm56626	0.0265363	1.92511	0.118	0.057
Rab8a	0.0265742	-0.112764	0.496	0.603
Ptov1	0.0265982	-0.0885783	0.862	0.887
Timm13	0.0266039	-0.0898033	0.813	0.876
Mphosph8	0.0266577	-0.173857	0.614	0.691
Pdap1	0.0266686	0.331642	0.837	0.851
Itga6	0.0267161	-0.0535586	0.427	0.515
Acbd3	0.026757	-0.127842	0.585	0.68
Zc3h12b	0.0268221	0.227382	0.276	0.381
Rragc	0.0269017	-0.0920544	0.455	0.546
Rab1a	0.0269838	-0.441921	0.638	0.732
Ints15	0.0269958	-0.0192436	0.199	0.278
Dusp27	0.0271132	-0.301193	0.573	0.67
Vkorc1	0.0272491	-0.681123	0.512	0.593
Eftud2	0.0272526	0.651404	0.602	0.541
Mpzl3	0.0273424	0.952133	0.11	0.052
Sf3a3	0.0274061	0.142627	0.602	0.706
Fgf2	0.0274353	0.826048	0.081	0.031
Mymx	0.0275059	-0.51559	0.667	0.742
Pomp	0.0275574	-0.0791968	0.837	0.871
Vps29	0.027582	-0.310371	0.695	0.768
Krtcap3	0.0276297	1.50403	0.037	0.005
Sys1	0.0276516	-0.110647	0.589	0.67
H2ac25	0.0276647	-0.370662	0.492	0.567
Gli2	0.0276948	1.20589	0.28	0.206
Zfp322a	0.027804	-0.21637	0.659	0.773
Lgals9	0.0278124	0.890832	0.065	0.021
Zkscan16	0.0278157	-1.47383	0.012	0.046
Pantr1	0.0278364	0.0917197	0.041	0.093
Nutf2	0.0279641	0.611379	0.26	0.17
Pepd	0.0280103	-0.58662	0.659	0.711
Med22	0.028033	-0.185749	0.394	0.479
Baz1a	0.0280772	-0.399072	0.598	0.675
Ptch2	0.0281207	1.02459	0.073	0.026
Ptpn6	0.0281207	1.07884	0.073	0.026
Ssna1	0.028173	0.026795	0.659	0.732
Chst10	0.0282549	1.15323	0.037	0.005
H4c14	0.0282549	0.970567	0.037	0.005
Car11	0.0282623	-0.521452	0.102	0.175
Cdk5rap1	0.0282814	-0.618387	0.187	0.268
9430021M05Rik	0.0283351	-1.11936	0.093	0.16
Abce1	0.0283701	-0.496379	0.561	0.665
Pold4	0.0283911	-0.288788	0.484	0.567
Cnksr3	0.0284439	-0.621353	0.435	0.552
Gm53018	0.028466	1.12347	0.037	0.005
Dchs2	0.0284788	-0.523071	0.069	0.129
1110065P20Rik	0.0284834	0.138171	0.675	0.737
Cxcl14	0.0285056	3.10827	0.159	0.093
Copz1	0.0285323	-0.481422	0.667	0.753
Swi5	0.0285825	-0.153975	0.789	0.856
Cplx2	0.0286067	-1.747	0.171	0.258
Rassf5	0.0286784	0.97706	0.037	0.005
Ece1	0.0286921	0.410493	0.228	0.139
Rpl18a	0.0287039	-0.125997	0.972	0.985
Ubc	0.0287055	-0.228052	0.85	0.902
Crtap	0.0287342	0.994236	0.248	0.165
Tango6	0.0287789	0.858114	0.305	0.222
Smim17	0.0287794	-1.2592	0.012	0.046
Gm28535	0.0288027	-1.55073	0.028	0.072
Bckdk	0.0288137	-0.0306097	0.488	0.572
Tusc2	0.0288142	-0.356706	0.402	0.485
Mfsd9	0.0288305	2.44179	0.024	0
Spint1	0.0288305	0.764253	0.024	0
Gm43387	0.0288305	1.36208	0.024	0
Gm8773	0.0288305	0.392399	0.024	0
Afp	0.0288305	0.739008	0.024	0
Gm36640	0.0288305	0.767306	0.024	0
Cpxm2	0.0288305	0.737981	0.024	0
Gm45820	0.0288305	0.714411	0.024	0
Gm40528	0.0288305	1.53863	0.024	0
Gm11986	0.0288305	1.01658	0.024	0
Bcas3os2	0.0288305	0.836724	0.024	0
Gm11496	0.0288305	1.88777	0.024	0
Gm15523	0.0288305	0.736365	0.024	0
Amn	0.0288305	0.788357	0.024	0
Gm47851	0.0288305	1.05345	0.024	0
Mhrt	0.0288305	1.05357	0.024	0
Cstdc5	0.0288305	1.88567	0.024	0
Gng5c	0.0288305	0.778723	0.024	0
Smim33	0.0288305	1.67233	0.024	0
Iigp1	0.0288305	1.42357	0.024	0
C730036E19Rik	0.0288305	0.878763	0.024	0
Gm41764	0.0288922	1.48967	0.037	0.005
Gm47096	0.0289107	-1.16918	0.069	0.129
Ik	0.0289606	-0.0207169	0.72	0.804
Mib1	0.0289958	0.667101	0.589	0.531
Ndufb11	0.0290458	-0.121291	0.813	0.866
Psmg3	0.0290841	-0.108279	0.565	0.639
Gm43403	0.0291074	0.576416	0.037	0.005
8030453O22Rik	0.0291074	1.04824	0.037	0.005
Ube2l3	0.029145	-0.289992	0.776	0.881
Nat14	0.0291718	-2.70003	0.049	0.103
Cntn6	0.0292065	-1.93411	0.061	0.119
Cdh15	0.029286	-0.0803744	0.732	0.814
Myom3	0.0292943	-0.18808	0.646	0.722
Hdac11	0.0293015	-0.927023	0.541	0.639
Glis3	0.0293245	2.07494	0.13	0.067
Hnrnpu	0.0293795	-0.453264	0.748	0.856
Phax	0.0294409	0.0941624	0.622	0.722
Rgma	0.0294788	0.655946	0.366	0.278
Man1a	0.0294818	1.31382	0.272	0.186
Lrrfip1	0.0294822	-0.113844	0.744	0.835
Polr1h	0.0294858	-0.515271	0.61	0.701
Usp20	0.0295764	0.947956	0.378	0.284
Mtif2	0.0296129	-0.165968	0.528	0.593
Kctd21	0.0297004	0.570383	0.073	0.026
Fnbp4	0.029728	-0.527026	0.472	0.572
Csnk1e	0.0297353	-0.211944	0.728	0.809
Zfp607a	0.0297805	-0.981667	0.024	0.067
Cidea	0.0298119	-0.990764	0.138	0.206
Cox7a2l	0.029861	-0.115894	0.829	0.876
Tbc1d2b	0.0299531	0.846793	0.102	0.046
Smim3	0.0299705	1.56467	0.13	0.067
Saraf	0.0299855	-0.599049	0.573	0.68
Ddx11	0.0299952	0.241043	0.175	0.103
Ywhah	0.0299956	-0.130269	0.752	0.825
Med9	0.030121	-0.176905	0.618	0.716
Txlnb	0.0301345	-0.312572	0.614	0.655
Enho	0.0301606	-0.289019	0.659	0.711
Ifi27	0.0301795	-0.600871	0.106	0.175
Cmc4	0.030206	-0.660267	0.236	0.304
Ufsp2	0.0302387	-0.686517	0.516	0.603
Timm50	0.0302768	-0.267591	0.545	0.66
Them4	0.0302801	-0.166676	0.232	0.309
Mettl3	0.030439	-1.61809	0.276	0.351
Ptp4a2	0.030445	-0.450529	0.764	0.902
Xylt1	0.0304765	0.783029	0.244	0.17
5530601H04Rik	0.0305044	0.694154	0.382	0.289
Bphl	0.0305234	-0.549364	0.508	0.593
Stk26	0.0305697	1.12348	0.211	0.134
Git1	0.0305702	0.684289	0.358	0.263
Usp50	0.0305808	0.21426	0.415	0.309
Rfx2	0.0305858	0.0246553	0.093	0.041
Chrnb1	0.0306419	-0.153685	0.675	0.747
Egf	0.0307455	0.781591	0.199	0.119
Coq7	0.0307593	-0.583736	0.687	0.747
A530041M06Rik	0.0308034	-1.05605	0.028	0.072
Map2k2	0.0308294	-0.214053	0.797	0.871
Nip7	0.0308787	-0.112945	0.577	0.675
Slc10a7	0.0309184	1.03155	0.329	0.237
Mrpl21	0.0310678	-0.17897	0.724	0.804
Cd82	0.0311383	-0.200902	0.443	0.526
Rprm	0.0312801	-0.123631	0.589	0.68
Nedd8	0.0313189	-0.145123	0.854	0.902
Gm30624	0.0313203	0.0805663	0.268	0.356
Kdm6a	0.0314012	0.690352	0.541	0.474
Cfap95	0.0314334	-0.95697	0.244	0.325
Copb2	0.031522	-0.243053	0.703	0.789
Gm57395	0.0316027	0.737762	0.203	0.124
Selenok	0.0316397	-0.262664	0.728	0.804
Fkbpl	0.0316979	0.606545	0.224	0.314
Med8	0.0317007	-0.00912611	0.671	0.722
Ephx2	0.0317053	0.96548	0.167	0.098
Gm15952	0.0317397	-1.10552	0.069	0.129
Cspg4	0.0317689	0.0122984	0.142	0.077
Gadd45g	0.0317701	-0.404695	0.598	0.67
Rnf13	0.0318011	-0.377514	0.39	0.5
Ptges3	0.0319413	-0.18402	0.772	0.835
Cox14	0.0320032	-0.0531435	0.724	0.809
Cacng7	0.0321022	2.38213	0.15	0.082
Inpp1	0.0323646	-0.985614	0.106	0.175
Gm36608	0.0324225	-1.83446	0.028	0.072
Ddah1	0.0324298	-0.175494	0.606	0.696
Armcx1	0.0324393	-0.414713	0.61	0.706
Oaz1	0.0324868	-0.168426	0.907	0.923
Ophn1	0.0325055	0.0143501	0.451	0.536
Arf5	0.0325142	-0.201968	0.776	0.835
Ccdc15	0.0325555	-1.04957	0.138	0.222
Abracl	0.0326402	-0.242751	0.841	0.897
Arhgap32	0.0326906	1.05288	0.415	0.33
Spon1	0.0327057	-0.333613	0.419	0.521
Sil1	0.0327948	-0.300032	0.431	0.526
Sergef	0.0328187	1.19073	0.24	0.16
Rap2b	0.0328417	-0.401534	0.313	0.397
Rtn2	0.0328884	-0.0591901	0.626	0.742
Chd8	0.0329667	0.578989	0.553	0.474
Arf1	0.0331478	-0.289269	0.817	0.881
Ptdss2	0.0331545	-0.356393	0.512	0.598
Cbx5	0.0332745	-0.157803	0.821	0.866
Mettl16	0.0333364	-0.807581	0.528	0.562
Ypel2	0.0333663	0.00404365	0.22	0.139
Ar	0.0333717	2.4288	0.045	0.01
Akap8	0.0333757	-0.450148	0.508	0.593
Gm57286	0.0333795	0.72998	0.049	0.103
Inhca	0.0333795	-0.76436	0.049	0.103
Fiz1	0.0334225	0.462046	0.341	0.428
Col6a2	0.0334268	2.00128	0.179	0.108
Lap3	0.0334272	-0.332338	0.63	0.737
Acot1	0.0334372	1.16831	0.24	0.16
Cacng1	0.0334673	-0.305285	0.638	0.696
Fnbp1l	0.0335389	-0.362664	0.577	0.67
Pet100	0.0335454	0.524141	0.622	0.598
Uba5	0.0335727	-0.432726	0.614	0.686
Zfp809	0.0335886	0.789412	0.093	0.041
Mrps26	0.0336007	-0.223989	0.614	0.696
Mrpl1	0.033625	-0.428598	0.541	0.639
Rras	0.0336496	0.584631	0.378	0.469
Fam114a2	0.0336728	-0.166383	0.553	0.644
Jmjd6	0.0337161	-0.373513	0.638	0.732
Gm17494	0.0337191	0.108269	0.102	0.046
Capzb	0.0337283	-0.0582341	0.797	0.845
Prom1	0.0337404	-0.178007	0.207	0.129
Slc35e2	0.0337658	-1.08191	0.341	0.423
Nosip	0.0337785	-0.675637	0.337	0.402
Mfsd11	0.033876	-0.379506	0.451	0.552
Best3	0.0338969	-0.178888	0.488	0.572
Supt6	0.0339612	-0.426638	0.614	0.686
Cfap53	0.0340179	1.07632	0.045	0.01
Rhob	0.0341303	-0.0760616	0.557	0.665
2310022B05Rik	0.0341781	-0.350143	0.598	0.675
Dync2i2	0.0342081	-0.387546	0.203	0.289
Tmem98	0.0342619	0.742008	0.236	0.155
Sema5b	0.0342939	1.46423	0.085	0.036
0610009B22Rik	0.0343518	-0.251011	0.581	0.67
Srrt	0.0343628	-0.394497	0.593	0.67
Plekhg5	0.0343951	1.31226	0.276	0.186
Epha2	0.0344546	3.21086	0.045	0.01
Vps35	0.034514	0.0129986	0.622	0.701
Derl1	0.034519	-0.109061	0.598	0.696
Gm28198	0.0345223	0.364955	0.297	0.206
Tbcc	0.034528	-0.167987	0.569	0.649
Nfrkb	0.0345306	-0.490896	0.333	0.423
Rps15	0.0346117	0.124706	0.931	0.912
Lonrf2	0.0347366	-1.01828	0.033	0.077
Txnl4a	0.034775	-0.193563	0.663	0.768
Sec22c	0.0348667	0.993062	0.122	0.062
Dnai1	0.034896	1.28345	0.045	0.01
1700085D07Rik	0.034896	0.923422	0.045	0.01
Plec	0.0349652	-0.581429	0.577	0.655
Tomm22	0.0349906	-0.215163	0.76	0.856
Jsrp1	0.0350002	-0.0951116	0.695	0.753
Dact1	0.0350383	-1.11883	0.248	0.325
Tpd52l2	0.0352149	-0.204203	0.703	0.747
Fam207a	0.0352736	0.141261	0.386	0.479
Hemk1	0.0353333	-0.138215	0.13	0.196
Gm26532	0.0354015	1.25051	0.187	0.113
Dcn	0.0354096	1.92615	0.138	0.077
Ccdc134	0.0355047	-0.300934	0.622	0.67
Focad	0.0355121	0.649819	0.297	0.201
Rbx1	0.0355507	-0.143449	0.829	0.887
Pdcd6	0.0355568	0.135688	0.63	0.732
Arl6ip5	0.0355593	0.0708242	0.78	0.825
Rgs19	0.0355875	-0.407622	0.276	0.351
Thap3	0.0356276	-0.353869	0.626	0.686
Rtn4	0.0356429	-0.16299	0.837	0.887
Cuta	0.0356784	-0.271213	0.691	0.773
Bloc1s2	0.0357239	-0.0436016	0.65	0.758
Tll1	0.0357526	-3.43948	0.016	0.052
Zc2hc1a	0.0357711	-0.103836	0.593	0.686
Gm49521	0.0357823	1.53626	0.069	0.026
Rnaseh2c	0.0358548	-0.383021	0.654	0.727
Flnc	0.0358855	-0.131022	0.687	0.794
Adprs	0.0359037	0.0664715	0.366	0.448
Tmem38a	0.0359057	0.00668789	0.736	0.794
Rab3a	0.0359304	0.277849	0.333	0.232
Rhoj	0.0359515	0.021086	0.276	0.196
Ccdc22	0.036075	-0.259611	0.313	0.392
Dnajb11	0.0361012	-0.217196	0.602	0.691
Cmpk2	0.0361921	-1.05868	0.016	0.052
Cdc42se1	0.0362111	-0.235561	0.488	0.582
Rps18	0.0362358	-0.107493	0.972	0.99
Bfsp1	0.0362703	-1.5156	0.037	0.082
Napg	0.0363469	-0.61262	0.419	0.5
Acat1	0.0364154	-0.231871	0.813	0.881
Myh3	0.0364632	-0.23302	0.902	0.948
Ccdc40	0.0364794	0.579398	0.045	0.01
Dad1	0.0364992	-0.0490993	0.764	0.82
Uba52	0.0365733	0.24764	0.858	0.871
Dkc1	0.0366212	-0.547896	0.467	0.557
Psma2	0.0366406	-0.101765	0.793	0.856
1700006J14Rik	0.0367105	0.69751	0.045	0.01
Zyx	0.0368662	-0.183752	0.785	0.825
Dlc1	0.0369361	0.688879	0.337	0.263
Cnn1	0.0369587	1.38878	0.053	0.015
Fam177a	0.0369587	1.37545	0.053	0.015
Pot1a	0.0370182	-0.0755375	0.191	0.273
Max	0.03702	-0.360879	0.439	0.515
Amer1	0.0370288	-0.434913	0.407	0.5
Asah1	0.0373284	-0.430944	0.476	0.562
Puf60	0.037398	-0.292986	0.711	0.809
Soga3	0.0374592	-1.37991	0.049	0.098
Anapc10	0.0375125	-0.0944423	0.602	0.696
Golgb1	0.0375208	-0.395462	0.667	0.732
Bola1	0.0375377	-0.0325576	0.48	0.562
Ndufs7	0.0375948	-0.142642	0.76	0.83
Lrrc74b	0.0375958	1.38138	0.053	0.015
Ttbk2	0.0376562	-0.261849	0.13	0.067
Ddit4l	0.0378056	-0.423715	0.305	0.392
Gnasas1	0.0378568	-0.280679	0.472	0.577
Ccdc186	0.0378598	0.00790716	0.512	0.588
Eloc	0.0379183	0.28561	0.825	0.814
Cbfa2t3	0.0379623	-0.781337	0.427	0.495
Il33	0.0379807	1.1727	0.077	0.031
Irf3	0.0380129	-0.503158	0.402	0.479
Rsl1d1	0.0380444	-0.233236	0.728	0.82
Bgn	0.0380533	1.0865	0.232	0.16
Rab31	0.0381412	0.943884	0.272	0.191
Mpdu1	0.038166	-0.777292	0.467	0.526
Nudcd1	0.0381727	-0.719885	0.297	0.361
Ezh1	0.0382391	-0.409992	0.224	0.309
Slc14a2	0.0382422	0.783903	0.053	0.015
Mrpl53	0.0382559	-0.109955	0.736	0.82
Wbp2	0.038269	-0.104222	0.528	0.608
Ido2	0.0383518	-1.74397	0.008	0.036
A430046D13Rik	0.0383749	-0.586096	0.163	0.237
Ppp1r35	0.0383947	0.104943	0.5	0.567
Gnas	0.0385136	-0.0827262	0.984	0.99
Cenpb	0.0385359	-0.342734	0.321	0.407
Sh3bgr	0.0385423	-0.0211734	0.65	0.732
Apex1	0.0385969	-0.048473	0.675	0.773
Gm11769	0.0386405	-1.57027	0.008	0.036
Gm56952	0.0386783	1.10594	0.053	0.015
Pde3a	0.0387593	-0.698075	0.154	0.088
Wdr59	0.0388155	1.64372	0.285	0.206
Rab14	0.0388161	-0.0876434	0.748	0.825
Cdkn1c	0.0388688	-0.235567	0.984	0.985
Nell1os	0.0388833	1.15894	0.134	0.072
Cd276	0.0388869	1.53342	0.354	0.263
Dpm1	0.0389171	-0.427104	0.695	0.784
Utp3	0.0389497	-0.435673	0.626	0.727
Spta1	0.0390509	0.745779	0.061	0.021
Zfp960	0.0390509	0.745914	0.061	0.021
Ccdc148	0.0390744	1.21037	0.069	0.026
Ubtd1	0.0390807	-0.37358	0.581	0.66
Alkbh2	0.0390936	-2.03652	0.11	0.175
Pate2	0.0391187	1.02931	0.053	0.015
Il3ra	0.0391187	0.673115	0.053	0.015
Ube4bos1	0.0391325	0.509605	0.154	0.088
Ostc	0.039136	-0.114651	0.72	0.799
Hba-x	0.0391595	-1.13243	0.496	0.438
Ptar1	0.0392017	0.565803	0.394	0.304
Pxylp1	0.0392646	1.05678	0.069	0.026
Ror2	0.039278	1.56875	0.252	0.175
Ddx39b	0.039306	-0.195832	0.805	0.84
Hnrnph2	0.0393286	-0.928883	0.585	0.68
Tomm40	0.0393413	-0.393065	0.675	0.742
Mapre2	0.0393608	0.397883	0.26	0.17
Tysnd1	0.0393742	-0.593809	0.451	0.536
Slc25a11	0.039385	-0.1861	0.699	0.763
Snx7	0.0393911	-0.85792	0.472	0.541
2700099C18Rik	0.0394361	0.905938	0.118	0.062
Gm56786	0.0395176	-1.39796	0.008	0.036
Gm40038	0.0395367	-1.15627	0.033	0.077
Arfgap1	0.0397361	0.932732	0.455	0.361
Tshz3	0.0397506	1.5475	0.187	0.119
Gm29358	0.0398137	-2.49832	0.008	0.036
Eid3	0.0398137	-1.29719	0.008	0.036
Ndst3	0.0398719	0.713624	0.061	0.021
Igfbp7	0.0400429	1.26325	0.211	0.139
Tmpo	0.0400592	-0.287469	0.736	0.794
Commd2	0.0400637	-0.161557	0.671	0.753
Gm42556	0.040106	-1.4652	0.057	0.108
Adad1	0.0401117	-0.878375	0.008	0.036
Sdsl	0.0401234	-0.809119	0.037	0.082
Tnfaip1	0.0401512	-0.712213	0.423	0.5
Tsr3	0.0401767	-0.43238	0.569	0.634
Nap1l4	0.0403447	-0.0182648	0.72	0.799
Zfp105	0.040402	-0.659369	0.272	0.361
Sde2	0.0404023	-0.260571	0.569	0.665
Atg3	0.0404063	-0.12143	0.598	0.691
Ephx4	0.0404116	-0.0659797	0.008	0.036
Bag1	0.0404782	-0.321413	0.768	0.814
Dctn2	0.0405037	-0.0676174	0.736	0.825
Psma1	0.0406127	-0.133974	0.724	0.804
Ndufs2	0.0406181	-0.218936	0.776	0.851
Hapln1	0.0406747	2.27442	0.077	0.031
Gm10053	0.0406831	-1.02956	0.041	0.088
Ptrh1	0.0406892	-1.54931	0.049	0.098
Prpf31	0.0407011	-0.313721	0.553	0.644
Lrrc4	0.0407394	1.24773	0.321	0.222
Ctdnep1	0.0407645	-0.61751	0.492	0.598
Zfp991	0.0408181	-0.278259	0.106	0.052
ENSMUSG00000121495	0.040915	0.278221	0.154	0.088
Ufl1	0.0412568	-0.196303	0.496	0.552
Ubqln4	0.0413264	-0.826281	0.366	0.459
Cxxc5	0.04134	-0.230423	0.642	0.716
Postn	0.0413461	2.00359	0.138	0.077
Gm28320	0.041385	-1.08828	0.02	0.057
Ercc1	0.0413886	-0.0539115	0.508	0.572
Brd8dc	0.0413928	-1.36167	0.053	0.103
Smarcd2	0.0414183	0.685298	0.252	0.175
Cyp51	0.0414339	-0.240443	0.447	0.541
Ubl5	0.0414663	-0.188844	0.817	0.918
Etfb	0.0414969	-0.168747	0.772	0.83
Lsr	0.0415578	0.515059	0.061	0.021
Ccdc201	0.0415831	-0.968386	0.041	0.088
Scrt2	0.0416302	-1.08665	0.008	0.036
Gm3839	0.0416525	-0.932329	0.329	0.412
Brd7	0.0416617	-0.276776	0.659	0.763
Gpatch11	0.0416653	-0.742717	0.431	0.51
Eif1b	0.0417259	-0.149079	0.805	0.871
Grb14	0.0417663	0.782116	0.106	0.052
Myt1l	0.0418513	-2.54427	0.02	0.057
Cdc123	0.0419131	-0.213495	0.65	0.716
Ly75	0.0419864	0.43081	0.077	0.031
Gm11665	0.0419911	-1.15359	0.093	0.155
Lzts2	0.0420038	-0.863661	0.447	0.541
Psmb6	0.0421749	-0.15786	0.841	0.881
Epn1	0.0421915	-0.51932	0.569	0.655
Apela	0.0422054	0.5613	0.061	0.021
Blm	0.042211	-0.0467202	0.321	0.216
Eny2	0.0422216	-0.162798	0.813	0.871
Rgs7	0.0423221	-2.30579	0.02	0.057
Orc2	0.0423867	-0.280215	0.476	0.552
Zic2	0.0424231	-1.03674	0.061	0.021
1700016K05Rik	0.0424231	0.818797	0.061	0.021
Tgs1	0.0426177	-0.476781	0.618	0.732
Prr14	0.0426237	-0.18315	0.179	0.253
Zfp667	0.0426409	-0.371167	0.211	0.294
Tceal1	0.0426564	-0.560569	0.638	0.727
Wdr77	0.0427264	-0.839945	0.476	0.546
Spop	0.0427615	-0.460585	0.654	0.763
4930444A19Rik	0.0427749	0.470924	0.39	0.294
Washc4	0.0428016	-0.146613	0.496	0.593
Fam50a	0.0428296	-0.0399367	0.565	0.655
1700056E22Rik	0.0430558	-1.2388	0.081	0.139
Qdpr	0.0430698	-0.470117	0.557	0.649
Gtf2i	0.0430915	-0.457376	0.622	0.727
Uqcrfs1	0.0430931	-0.285117	0.785	0.856
Psat1	0.0431388	1.26565	0.366	0.289
Ttc14	0.0431914	0.0536818	0.496	0.577
Gm28153	0.043197	0.932577	0.033	0.005
Rapgef3	0.043197	1.1648	0.033	0.005
Bace2	0.043197	1.45359	0.033	0.005
Lsm4	0.0432014	-0.0355536	0.776	0.82
Gnao1	0.043219	-2.24909	0.093	0.155
Dhrs4	0.0432268	-0.593607	0.402	0.49
Cgrrf1	0.0433112	-0.543005	0.366	0.443
Rsl24d1	0.0433927	-0.295632	0.654	0.763
Zwint	0.0434532	-0.0885224	0.687	0.778
Gca	0.0436983	0.580216	0.146	0.082
Fhl2	0.0437267	-0.447515	0.37	0.443
Zfp277	0.0437307	-0.244182	0.374	0.49
Med15	0.0438394	0.0883098	0.451	0.351
Zpr1	0.0438617	-0.403267	0.341	0.418
Brms1l	0.0438937	0.900938	0.382	0.289
P4ha2	0.0439356	-0.46315	0.378	0.469
Mkrn2	0.0439613	-0.236108	0.35	0.423
Ndufb4b	0.0439712	0.550319	0.179	0.108
Deaf1	0.0439794	-0.480018	0.244	0.335
Adcy3	0.0439888	1.65325	0.13	0.072
Gm49494	0.0440053	-1.01732	0.02	0.057
Dcaf8	0.0440784	-0.224336	0.699	0.773
Galnt3	0.0441609	1.12955	0.033	0.005
Rubcnl	0.0441609	1.16398	0.033	0.005
Lage3	0.044255	-0.391009	0.622	0.727
Pigc	0.0443453	-1.83355	0.142	0.211
Pin4	0.0444271	-0.284259	0.687	0.784
Cobl	0.0444592	-0.347298	0.646	0.701
Gm16499	0.0444861	0.930355	0.033	0.005
Krt1	0.0444861	4.11498	0.033	0.005
Arpc3	0.0444937	-0.129483	0.724	0.814
Gm13427	0.0444965	-0.782087	0.02	0.057
Vit	0.0444965	-1.34925	0.02	0.057
Zfp959	0.0446112	-1.00286	0.126	0.191
Commd7	0.0446256	0.0390257	0.667	0.737
Cav2	0.0448134	1.60598	0.033	0.005
Gm15494	0.0448134	0.945839	0.033	0.005
Pecam1	0.0448739	-0.797949	0.049	0.098
Pde1b	0.0449923	-0.682838	0.02	0.057
Nfkbie	0.0449923	-1.75602	0.02	0.057
Tmem220	0.0450892	-0.470928	0.146	0.216
Znrf3	0.0451244	0.772851	0.52	0.469
Gm56730	0.0451404	1.63536	0.024	0.062
Npas2	0.0451428	3.39043	0.033	0.005
Rd3	0.0451428	2.3211	0.033	0.005
Tmed10	0.0451577	-0.188037	0.707	0.799
Gm28694	0.0451894	-0.509601	0.093	0.155
Rsph3b	0.0452082	1.5048	0.138	0.077
Rabac1	0.0452517	0.0726612	0.581	0.66
Hoxa11os	0.0453765	-0.159401	0.175	0.108
Chst3	0.0454741	1.88346	0.033	0.005
Ckmt2	0.0454741	0.540092	0.033	0.005
Efcab7	0.0455312	-0.919764	0.069	0.124
Ndufaf3	0.0456321	-0.00190038	0.581	0.675
Casp6	0.0456529	-0.617933	0.329	0.392
Epm2aip1	0.0456763	-0.374957	0.394	0.469
Tbc1d7	0.0457345	0.116221	0.504	0.598
Tulp2	0.0458075	0.458777	0.033	0.005
Lpcat4	0.0458939	-1.3718	0.061	0.113
Clec2d	0.0459393	-0.406404	0.35	0.428
Colec10	0.0460187	0.918596	0.118	0.062
Atp6v1g1	0.046139	-0.158	0.817	0.881
Rpl7	0.0461674	-0.0702385	0.972	0.969
Cox4i1	0.0462344	-0.104171	0.915	0.923
Nrsn1	0.0462522	-0.529348	0.02	0.057
Kcnj13	0.0462908	0.641874	0.02	0
Pkp1	0.0462908	1.25184	0.02	0
Slamf9	0.0462908	0.943169	0.02	0
Bpifb2	0.0462908	0.899362	0.02	0
Gm12473	0.0462908	1.34347	0.02	0
Runx3	0.0462908	1.99693	0.02	0
Abcb4	0.0462908	0.9105	0.02	0
Cpz	0.0462908	0.778098	0.02	0
Pdk4	0.0462908	0.890127	0.02	0
1700012C14Rik	0.0462908	0.618948	0.02	0
4921529L05Rik	0.0462908	0.81611	0.02	0
Gm17216	0.0462908	0.451536	0.02	0
Phldb3	0.0462908	0.919261	0.02	0
Tmem91	0.0462908	2.34994	0.02	0
Gm38979	0.0462908	1.53795	0.02	0
Gm44691	0.0462908	0.601261	0.02	0
Lrrc32	0.0462908	0.583499	0.02	0
Sdr42e1	0.0462908	0.605251	0.02	0
Vstm5	0.0462908	0.428162	0.02	0
Myo5c	0.0462908	0.649883	0.02	0
Gm57056	0.0462908	0.963838	0.02	0
Gm17455	0.0462908	0.541305	0.02	0
Amh	0.0462908	0.82906	0.02	0
Atp2a3	0.0462908	0.683159	0.02	0
Krt17	0.0462908	2.83412	0.02	0
Gm11650	0.0462908	0.600926	0.02	0
4732490B19Rik	0.0462908	0.392594	0.02	0
Gm36423	0.0462908	0.839886	0.02	0
Gm56571	0.0462908	0.815984	0.02	0
4930525G20Rik	0.0462908	0.472749	0.02	0
Gm47210	0.0462908	0.518675	0.02	0
Plau	0.0462908	1.60312	0.02	0
Gm49417	0.0462908	0.805702	0.02	0
Tmprss7	0.0462908	0.201112	0.02	0
9130008F23Rik	0.0462908	0.410985	0.02	0
Gm26510	0.0462908	0.805615	0.02	0
Srd5a2	0.0462908	0.701548	0.02	0
B930094E09Rik	0.0462908	0.58899	0.02	0
Gm54359	0.0462908	0.679686	0.02	0
Slc14a1	0.0462908	0.584742	0.02	0
Col17a1	0.0462908	1.27507	0.02	0
Gm28319	0.0462908	0.577025	0.02	0
Saysd1	0.0463908	-0.390492	0.378	0.448
Slc9a9	0.0465021	1.08714	0.228	0.16
Taf7	0.0465217	-0.153192	0.598	0.696
Dnajc15	0.0465892	-0.105795	0.683	0.768
3830406C13Rik	0.0466822	0.303745	0.215	0.294
Angptl2	0.0467139	-0.612466	0.276	0.356
Eif1	0.0467228	-0.110563	0.927	0.948
H2az2	0.0467555	-0.174156	0.841	0.861
Rad18	0.0467635	0.760719	0.215	0.139
Gm42664	0.0467644	0.051777	0.02	0.057
Katna1	0.0467851	-0.201777	0.476	0.562
Vti1b	0.0468211	0.00364675	0.561	0.655
Abraxas1	0.0468331	-0.44249	0.167	0.242
Myl6	0.0468509	-0.131582	0.939	0.938
Colq	0.0468844	-0.700154	0.289	0.376
Pcgf2	0.0468911	1.18146	0.305	0.237
Hlcs	0.0468986	1.02715	0.191	0.124
Ndufab1	0.0469229	-0.0726405	0.833	0.871
Hprt	0.0470448	-0.101579	0.642	0.701
Phf7	0.0471197	-0.255836	0.293	0.376
Cyp4f17	0.0473061	0.190323	0.167	0.098
Fastk	0.0473248	-0.212463	0.573	0.655
Ahsa1	0.0474692	-0.201095	0.642	0.716
Arpc5l	0.0475287	-0.318761	0.687	0.742
Ormdl2	0.0475913	-0.310776	0.386	0.459
3010003L21Rik	0.0476252	0.257889	0.285	0.186
Ssb	0.0477497	-0.102262	0.78	0.845
Nid1	0.0478692	1.30021	0.134	0.077
Chrng	0.0478823	-0.185447	0.687	0.768
Dhrs1	0.0479507	-0.236149	0.476	0.562
Cped1	0.0480049	0.569811	0.195	0.129
Chrna1	0.0480076	-0.00151092	0.711	0.794
Iqcc	0.0481873	-0.903954	0.15	0.227
Tbc1d32	0.0482004	0.548407	0.203	0.139
Txnl1	0.0482406	-0.0909678	0.764	0.82
Pfdn4	0.0482588	-0.112145	0.679	0.742
Lsm12	0.0482878	-0.216839	0.724	0.82
Fgfr1	0.0483218	1.22345	0.337	0.268
Slc2a3	0.0483353	-0.11967	0.089	0.041
Gm10033	0.048441	-1.52224	0.293	0.376
Gemin6	0.0488426	-0.294816	0.354	0.418
Fam174b	0.048862	-0.306682	0.472	0.557
Rps4x	0.0488747	-0.103235	0.984	0.969
Rslcan18	0.0489834	-1.38127	0.028	0.067
Apobec2	0.0490083	-0.0142549	0.846	0.881
Atp6v0b	0.0490269	0.0836746	0.699	0.773
Cisd2	0.0490749	-0.107626	0.528	0.629
Arl3	0.0490997	-0.221067	0.687	0.768
Prdm16	0.0491377	1.1145	0.179	0.113
Flrt3	0.0491555	0.409209	0.264	0.18
Rnf11	0.0491951	-0.19473	0.756	0.83
Sgf29	0.0493572	-0.82595	0.317	0.387
Plrg1	0.0493608	0.0791944	0.411	0.474
Bloc1s4	0.0494876	-0.0699345	0.329	0.412
Ccdc62	0.0495609	0.472694	0.215	0.139
Papola	0.049587	-0.0685941	0.72	0.794
Slc17a7	0.049709	-1.47552	0.028	0.067
Ube2d-ps	0.0497382	-0.608544	0.533	0.567
Zfp770	0.0498573	-0.452328	0.289	0.361
Ndc1	0.0499316	1.74626	0.248	0.17
Platr25	0.04996	-0.373407	0.171	0.103
Txndc17	0.049964	-0.269821	0.776	0.835
Zfp688	0.0500058	-0.56707	0.163	0.232
Plk3	0.0503024	-1.02039	0.102	0.16
Ndufa3	0.0504245	0.351386	0.764	0.794
9130204K15Rik	0.0504853	-2.79435	0.012	0.041
Lhx1	0.0504853	-2.90114	0.012	0.041
Stk25	0.0504978	-0.324606	0.703	0.794
Cp	0.0505832	1.30373	0.041	0.01
Cct6b	0.0506274	-1.19946	0.004	0.026
9930012K11Rik	0.0506274	-1.21591	0.004	0.026
Dock11	0.05065	-0.060144	0.671	0.753
Gm57476	0.0506904	-0.46725	0.028	0.067
2900060N12Rik	0.0507189	-1.08446	0.11	0.175
Chchd1	0.050881	-0.330053	0.748	0.84
Neurl3	0.050913	-1.01346	0	0.015
Stat4	0.050913	-0.970355	0	0.015
Gm57145	0.050913	-0.933877	0	0.015
Lamc2	0.050913	-1.86829	0	0.015
4930402F06Rik	0.050913	-1.14744	0	0.015
Gm13589	0.050913	-1.08567	0	0.015
Dlx2	0.050913	-1.80254	0	0.015
Rapgef4os1	0.050913	-1.11526	0	0.015
Gm14064	0.050913	-0.794102	0	0.015
Lpin3	0.050913	-0.748137	0	0.015
Cdh22	0.050913	-0.974083	0	0.015
E130018N17Rik	0.050913	-1.30915	0	0.015
Gm42700	0.050913	-0.972647	0	0.015
Gm13054	0.050913	-0.819509	0	0.015
9330158H04Rik	0.050913	-0.963289	0	0.015
Gm44700	0.050913	-1.46758	0	0.015
Gm57220	0.050913	-0.985437	0	0.015
Trpm1	0.050913	-1.11015	0	0.015
Gm38405	0.050913	-3.50856	0	0.015
Fgf3	0.050913	-0.793699	0	0.015
Gm44785	0.050913	-0.86557	0	0.015
4931415C17Rik	0.050913	-1.32193	0	0.015
Gm9939	0.050913	-0.743548	0	0.015
Rgl3	0.050913	-0.990965	0	0.015
Gm28703	0.050913	-1.03022	0	0.015
Ddo	0.050913	-0.784699	0	0.015
Npffr1	0.050913	-0.778781	0	0.015
Creb3l3	0.050913	-1.54694	0	0.015
Ankrd36	0.050913	-1.31688	0	0.015
9130230N09Rik	0.050913	-1.72572	0	0.015
9130017K11Rik	0.050913	-1.1469	0	0.015
Gm57347	0.050913	-1.64475	0	0.015
Gm48161	0.050913	-1.1823	0	0.015
Gm48441	0.050913	-1.06833	0	0.015
Zdhhc11	0.050913	-0.994426	0	0.015
Gm56591	0.050913	-1.39341	0	0.015
Gm47798	0.050913	-1.14314	0	0.015
Gm27010	0.050913	-0.770621	0	0.015
Gm33497	0.050913	-1.25883	0	0.015
Gm16275	0.050913	-1.2788	0	0.015
Prss27	0.050913	-0.766547	0	0.015
Gm56919	0.050913	-1.35239	0	0.015
Cd14	0.050913	-1.04525	0	0.015
4930592I03Rik	0.050913	-1.23524	0	0.015
Ap5b1	0.050913	-0.97059	0	0.015
Gm16244	0.050913	-1.38018	0	0.015
Gm26644	0.050913	-1.03393	0	0.015
Gm15241	0.050913	-1.23174	0	0.015
Muc20	0.050913	-1.07329	0	0.015
Bbs5	0.0509238	1.62779	0.248	0.17
Myl12b	0.0509333	-0.330609	0.736	0.809
Txndc12	0.0509415	0.310549	0.488	0.567
Gm43376	0.051073	-1.35804	0.004	0.026
Gm39458	0.051073	-1.69548	0.004	0.026
Wnt10b	0.051073	-1.4465	0.004	0.026
Adgrf4	0.051073	-1.32949	0.004	0.026
Gramd1b	0.0511369	0.423017	0.508	0.402
Ric1	0.0512178	0.311165	0.61	0.562
Phldb2	0.0512772	-0.210205	0.65	0.716
2900045O20Rik	0.051329	2.02509	0.081	0.036
R3hcc1	0.0514169	-0.920494	0.402	0.485
Efs	0.0514774	-0.128031	0.443	0.536
Gm34821	0.0515219	-1.20704	0.004	0.026
Gm47689	0.0515219	-1.32435	0.004	0.026
Skap1	0.0515383	1.47813	0.041	0.01
Gm34730	0.0515463	0.666279	0.081	0.036
Krr1	0.0515576	-0.0942031	0.411	0.5
Fbxo9	0.0516146	0.297289	0.411	0.495
Cdh11	0.0516655	0.635065	0.671	0.67
Nsmce2	0.0517088	-0.372167	0.654	0.727
Kyat3	0.0517206	-1.1631	0.093	0.155
Slc50a1	0.0517573	-0.294107	0.301	0.376
Ptprt	0.0518009	-0.0327559	0.614	0.747
Gm14697	0.0519741	-2.69436	0.004	0.026
F8a	0.0520555	-1.11276	0.106	0.165
Dnajc17	0.0521095	-0.232094	0.358	0.423
Hip1	0.0521814	-0.300565	0.679	0.758
Gm42869	0.0521834	1.08331	0.041	0.01
Sh3tc2	0.0521834	1.81762	0.041	0.01
Pag1	0.0522126	1.00429	0.374	0.304
Tnnc1	0.0522592	-0.198062	0.976	0.974
Gm5535	0.0523264	-1.25311	0.033	0.072
0610039K10Rik	0.0524296	-0.914932	0.004	0.026
Gm37035	0.0524296	-1.02808	0.004	0.026
Gm15788	0.0524296	-0.841644	0.004	0.026
1500012K07Rik	0.0524296	-0.833701	0.004	0.026
1700026F02Rik	0.0524296	-1.11162	0.004	0.026
Gm48086	0.0524296	-1.08475	0.004	0.026
Barx1	0.0524296	-1.83166	0.004	0.026
Gm15657	0.0524296	-0.898557	0.004	0.026
Misp3	0.052447	-2.07189	0.028	0.067
Ak8	0.0524919	-1.29462	0.012	0.041
Gm45495	0.0524919	-2.30118	0.012	0.041
Def6	0.0525084	1.01043	0.041	0.01
Echdc1	0.0525313	-0.65157	0.313	0.387
Ripor2	0.0526676	-0.288538	0.516	0.588
Proscos	0.0527704	3.50628	0.065	0.026
Gm20631	0.0528328	-1.419	0.012	0.041
Zfp128	0.0528328	-0.949182	0.012	0.041
2210039B01Rik	0.0528352	0.545097	0.041	0.01
Armh3	0.0528448	1.13513	0.459	0.361
Nfkbia	0.0528503	-0.297419	0.602	0.675
4930412F09Rik	0.0528885	-0.909297	0.004	0.026
Rac2	0.0528885	0.173634	0.004	0.026
Fzd9	0.0529639	-0.0897138	0.451	0.557
Ehd3	0.053089	0.626252	0.081	0.036
Alx4	0.0531636	2.51682	0.041	0.01
Adgrf2	0.0531636	0.966111	0.041	0.01
A530021J07Rik	0.0531755	-1.18415	0.012	0.041
Ttbk1	0.0531755	-1.24018	0.012	0.041
Gm49041	0.0532211	0.886285	0.073	0.031
Tmem178b	0.0532432	-0.563608	0.39	0.464
Trappc4	0.0532879	0.0708726	0.638	0.727
Pbld2	0.0533123	1.30673	0.049	0.015
Prdx2	0.0534201	-0.1399	0.886	0.907
Trim55	0.0535003	-0.124363	0.772	0.83
Gm33934	0.0535368	0.919157	0.081	0.036
Timm9	0.0535938	-0.408441	0.569	0.711
Scnn1a	0.0536092	1.40501	0.049	0.015
Gem	0.0536209	-0.830489	0.264	0.335
Csrnp2	0.0536868	-1.18668	0.211	0.278
Camk2b	0.0537828	2.59997	0.085	0.041
6030442K20Rik	0.0538002	-1.09917	0.033	0.072
Foxf2	0.0538257	1.26009	0.041	0.01
Dnm1l	0.053858	0.542842	0.537	0.474
St6galnac6	0.0539903	1.45358	0.211	0.139
Akap5	0.0541263	-0.596907	0.358	0.438
Purg	0.0541566	-0.445653	0.455	0.531
1700086P04Rik	0.0541593	1.17949	0.041	0.01
Med7	0.0541793	-0.256122	0.48	0.531
Hdac3	0.0542047	-0.484368	0.516	0.598
Cacna1a	0.0544831	-0.681697	0.24	0.32
Neo1	0.0545493	-0.31018	0.581	0.706
Lsm11	0.0546543	1.58194	0.236	0.165
Cenpt	0.0546845	-0.127736	0.386	0.464
Smad1	0.0548046	-0.00701161	0.589	0.686
Gm3289	0.0548108	0.808826	0.049	0.015
Gm43138	0.0548316	-2.84003	0.041	0.01
Amd2	0.0548316	0.519889	0.041	0.01
Tcim	0.0548437	-0.7955	0.39	0.459
Snrnp48	0.0549673	-0.225066	0.565	0.634
Uso1	0.0549738	0.0168974	0.695	0.784
Gm41720	0.0550578	-0.23539	0.179	0.253
Iscu	0.0551296	-0.257804	0.699	0.784
Celf3	0.0552709	0.202308	0.012	0.041
Gm50107	0.0552709	-0.265682	0.012	0.041
Pcdhb4	0.0552709	-1.0975	0.012	0.041
Adcy6	0.0552739	0.805981	0.195	0.129
Fam98a	0.0553288	-0.53058	0.435	0.505
Nat10	0.0554758	0.0306671	0.333	0.237
Gucy1a1	0.0555109	0.0556305	0.041	0.01
Znrf1	0.0556584	0.0676068	0.565	0.639
Zfp830	0.0556743	-0.329743	0.337	0.443
Clpp	0.0556915	0.12688	0.585	0.66
Ptges	0.0557311	1.18104	0.057	0.021
Hacl1	0.0557712	-0.727765	0.142	0.206
Trmt6	0.0557836	-0.4033	0.488	0.572
Gm17057	0.0558593	-0.886571	0.207	0.273
Pex11b	0.0559916	-0.399424	0.329	0.402
Layn	0.0560348	0.937357	0.049	0.015
Micos13	0.0560987	-0.111965	0.805	0.84
Gcnt7	0.0561156	1.87586	0.114	0.062
Plekhg3	0.0561207	-0.507554	0.073	0.031
Wscd2	0.0562967	0.435841	0.057	0.021
Parg	0.056305	-0.244858	0.443	0.505
Ufsp1	0.0563175	-0.245713	0.362	0.443
Gm17435	0.0563334	-0.80394	0.033	0.072
A930004D18Rik	0.0566553	2.13521	0.049	0.015
C530005A16Rik	0.0566553	1.79755	0.049	0.015
Commd9	0.056673	-0.13964	0.549	0.649
Tmem219	0.056696	-0.466629	0.191	0.263
Cap2	0.0566984	-0.0988355	0.756	0.84
Man2b1	0.0567681	0.703764	0.175	0.108
Cited1	0.0569277	0.0429103	0.183	0.119
D6Wsu163e	0.0569606	0.589212	0.187	0.119
Gm49708	0.0569646	-0.396532	0.484	0.572
Gm31452	0.0569677	0.723017	0.049	0.015
Ccs	0.0569739	-0.363787	0.589	0.66
Mvk	0.0570585	-1.04727	0.423	0.495
Gm15816	0.0571124	-0.937385	0.033	0.072
Usp47	0.0571764	-0.434116	0.675	0.789
Cnppd1	0.0572193	-0.446343	0.244	0.309
Tspan17	0.0572233	-1.3522	0.061	0.108
Gm29585	0.0572338	0.0552299	0.081	0.036
Epb41l4a	0.0573687	1.63156	0.085	0.041
Gm56563	0.0573741	-0.932363	0.033	0.072
Marcks	0.057463	-0.288611	0.76	0.845
Anxa2	0.0575291	-0.170786	0.78	0.845
Psma3	0.0575533	-0.113849	0.846	0.876
Prelid1	0.0576394	-0.153278	0.724	0.814
Naxd	0.05775	-0.143406	0.622	0.68
Pigw	0.0578202	-0.865786	0.11	0.057
Gabpb2	0.0579078	0.397196	0.301	0.222
Pctp	0.0579134	0.915777	0.049	0.015
Mapk13	0.0579134	1.12537	0.049	0.015
Rangrf	0.0579799	-0.0347278	0.427	0.49
Srp14	0.0580059	-0.0283844	0.817	0.84
Pafah1b3	0.0580446	-0.214927	0.699	0.763
Snx2	0.0580901	-0.524573	0.565	0.644
Naxe	0.0581269	-0.473017	0.622	0.696
Nelfcd	0.0581537	-0.190363	0.667	0.727
Wdr20	0.0581992	-0.409922	0.423	0.505
Dnaja1	0.0582083	-0.168454	0.878	0.892
Guk1	0.0582693	-0.376555	0.634	0.722
Tsc2	0.0582867	-0.409835	0.313	0.392
Zmpste24	0.05846	1.04966	0.341	0.268
Efr3a	0.0585565	-0.0332827	0.5	0.402
Krt19	0.058607	-0.00413984	0.057	0.021
Hhla1	0.0586225	-1.63648	0.057	0.103
3425401B19Rik	0.0588458	-0.80324	0.341	0.412
Pfn1	0.0589345	-0.191222	0.907	0.928
Gm50012	0.05896	2.49048	0.093	0.046
Hspa14	0.0589958	-0.350472	0.557	0.588
Vma21	0.0590993	-0.260105	0.728	0.82
Tmod1	0.059191	0.00764348	0.707	0.763
Gm15594	0.0591967	0.980509	0.057	0.021
Tsc22d1	0.0592618	0.618661	0.663	0.613
Myo18b	0.059274	-0.273825	0.602	0.696
Sec11a	0.0593055	-0.369312	0.711	0.799
Trim16	0.0594113	1.06517	0.093	0.046
Rae1	0.0594765	-0.148345	0.642	0.727
Stx16	0.0595252	-0.155727	0.618	0.711
Dbh	0.0595425	-0.500092	0.114	0.175
Cct8	0.0595838	0.0127405	0.841	0.902
Gm36495	0.0596126	0.36099	0.065	0.026
Tomm20	0.059669	-0.0316011	0.817	0.871
Srpk2	0.0597059	-0.309306	0.691	0.784
Zfp369	0.0597876	0.532406	0.26	0.186
1700010K24Rik	0.0597914	0.212141	0.057	0.021
B230311B06Rik	0.059842	-2.24744	0.081	0.134
Vps9d1	0.0600361	-0.669735	0.256	0.325
Gm47270	0.0600456	-1.95207	0.016	0.046
Pkn3	0.0601709	0.355341	0.049	0.015
1700019L13Rik	0.0601709	-0.0781095	0.049	0.015
Ppp1r3f	0.0601709	0.261409	0.049	0.015
Gjd4	0.0602677	-0.0571841	0.37	0.464
Pi4k2b	0.0603509	0.694182	0.244	0.17
Gm26861	0.060397	-1.52862	0.016	0.046
Emc6	0.060443	-0.102598	0.728	0.814
Gm49692	0.060444	1.22721	0.126	0.072
Mex3d	0.0604711	-0.60595	0.187	0.258
Cope	0.0605471	0.0234775	0.756	0.778
Tm2d2	0.0607144	0.140906	0.593	0.665
Gli1	0.0607149	0.966915	0.106	0.057
Sh3bp1	0.0608395	0.845852	0.146	0.088
Psmb2	0.0608487	-0.161723	0.809	0.892
Arhgap6	0.0608655	0.63244	0.236	0.165
Ipo7	0.0608718	0.0159772	0.516	0.624
Gm54112	0.0609955	0.509772	0.057	0.021
Parn	0.0610359	-0.189568	0.305	0.376
Gm41043	0.0611432	-0.78404	0.033	0.072
Sugt1	0.0612074	-0.0328371	0.699	0.768
Col4a1	0.0612284	0.689646	0.427	0.361
Exoc7	0.0612398	0.630012	0.467	0.577
Psmd2	0.061251	-0.16735	0.707	0.778
Zfp660	0.0612938	-0.313325	0.167	0.237
2310009B15Rik	0.0613153	-0.420665	0.537	0.619
Mapre3	0.0613486	-0.459739	0.528	0.593
Serpine1	0.0614614	-1.19223	0.016	0.046
Gm47814	0.0614614	-1.42585	0.016	0.046
Drap1	0.0615037	-0.0812355	0.837	0.876
Zfp708	0.0615077	-0.877898	0.061	0.108
Nmu	0.0615262	0.585382	0.134	0.077
Col16a1	0.0615802	0.578218	0.122	0.067
Mrpl22	0.0616266	-0.0181454	0.671	0.711
Tmem234	0.0617068	-0.107475	0.724	0.789
Tceal8	0.0617487	-0.0857721	0.752	0.825
Xndc1	0.0617658	0.520316	0.22	0.149
Vamp8	0.0619025	-0.408025	0.447	0.531
Mrpl55	0.062057	-0.077774	0.634	0.711
Spns1	0.0621289	-0.0266074	0.366	0.459
Gm36199	0.0621414	-0.905188	0.041	0.082
Oser1	0.0621596	-0.95411	0.35	0.407
Strn4	0.0622018	-0.298313	0.516	0.459
Ndufb10	0.0622213	-0.0609067	0.78	0.856
Ak3	0.0622252	0.168981	0.61	0.675
Ddx6	0.0622807	-0.415697	0.691	0.814
Napa	0.0623283	-0.112956	0.707	0.789
ENSMUSG00000095041	0.0623284	1.02729	0.358	0.278
Rmi2	0.0623747	1.2459	0.085	0.041
Slc7a6	0.0623829	0.501707	0.341	0.253
Mov10	0.0624368	1.10264	0.126	0.072
Plekhf2	0.0624395	-0.665129	0.285	0.356
Gm41244	0.0624916	-0.278296	0.264	0.34
Ksr1	0.0625054	-0.161651	0.378	0.438
Gm13919	0.0625354	-1.20535	0.215	0.278
Gm29361	0.0625412	-1.09947	0.016	0.046
Steap1	0.0625919	-1.08293	0.049	0.093
Tmem199	0.0626146	-0.384044	0.484	0.546
Cnih4	0.0628119	-0.111291	0.598	0.67
Pcsk1n	0.0628359	-0.797013	0.049	0.093
Ptger4	0.0629047	-1.18083	0.016	0.046
Rplp2	0.062959	0.0949443	0.955	0.969
Nfu1	0.0630324	0.0228028	0.683	0.758
Slc2a4	0.0630492	-0.0482772	0.293	0.366
Gtf2a1	0.0631287	-0.398458	0.419	0.474
Dnttip2	0.0631391	-0.28139	0.593	0.716
Dnajc24	0.0631522	0.0485769	0.541	0.624
Reep1	0.063154	0.0441766	0.638	0.691
Itgb5	0.0632675	0.887637	0.248	0.17
Atg10	0.0634838	-0.589661	0.508	0.572
Stra6l	0.0635068	0.790589	0.114	0.062
Ddt	0.0635926	-0.14637	0.614	0.722
Macir	0.0636373	0.346038	0.102	0.052
BC006965	0.0637028	-0.885801	0.045	0.088
Edn3	0.0637549	0.588801	0.244	0.17
Rpain	0.0637611	-0.416797	0.354	0.443
Psmd6	0.0637636	-0.120031	0.793	0.866
Sphk2	0.0637685	-1.25484	0.285	0.351
Gas6	0.0637961	1.7228	0.106	0.057
Rps3	0.0638194	-0.0716226	0.955	0.969
Gm26549	0.0638638	1.07081	0.126	0.072
Gripap1	0.0638649	-0.289557	0.39	0.464
Btf3	0.0639281	-0.105251	0.923	0.923
Gm49540	0.0639584	-1.02516	0.045	0.088
Gm56999	0.0639622	1.29836	0.203	0.139
Hibch	0.0639694	-0.427192	0.467	0.536
Chmp2a	0.0639777	-0.156624	0.752	0.835
Trmt13	0.064001	-0.296532	0.28	0.361
Gm41291	0.0640054	-0.489327	0.016	0.046
Stx18	0.064306	-0.311473	0.467	0.582
Lancl1	0.064326	0.185535	0.5	0.588
Mdh2	0.0643533	-0.219683	0.817	0.866
Tdrd7	0.0643691	-0.961646	0.215	0.284
4930524B15Rik	0.0643759	-0.982772	0.016	0.046
Slc25a32	0.0644042	-0.730293	0.11	0.17
Inppl1	0.0644352	-0.322201	0.634	0.727
Hspa4l	0.0644407	-0.25343	0.5	0.588
6430548M08Rik	0.0644819	-0.505267	0.203	0.273
Trmt112	0.0645718	-0.165821	0.752	0.814
Cyp4f16	0.0646281	1.05773	0.085	0.041
Marchf5	0.0647343	-0.196651	0.72	0.809
Snap91	0.0647382	-0.610612	0.439	0.495
Gm44763	0.0647481	-1.22196	0.016	0.046
Gpm6a	0.0648064	-0.842561	0.093	0.149
Abcb10	0.0648746	0.965565	0.215	0.144
Acbd7	0.0649894	0.522101	0.045	0.088
Acyp1	0.0649992	0.179268	0.537	0.619
Mir22hg	0.0650204	0.176459	0.394	0.49
Coq5	0.0650221	-0.322607	0.443	0.485
Foxd1	0.0650592	-0.327294	0.163	0.232
Atxn10	0.0650657	-0.347613	0.776	0.84
Gm31645	0.065067	-0.80888	0.049	0.093
Ndufa10	0.0651702	-0.240352	0.76	0.83
Gpcpd1	0.065217	-0.386352	0.398	0.469
Ndufa11	0.0652681	-0.184605	0.785	0.881
Galnt2	0.0653626	-0.0981007	0.317	0.392
Zfp428	0.0654311	-0.308681	0.63	0.696
Gm36220	0.065646	-0.0572831	0.451	0.371
Slc40a1	0.065651	1.36345	0.085	0.041
Arhgef5	0.065651	0.918058	0.085	0.041
Gm10076	0.0657264	-0.184108	0.841	0.907
Zfp267	0.0657654	-0.449056	0.15	0.216
Zranb3	0.0658071	-0.160312	0.24	0.165
Stk38	0.0658111	-0.325808	0.565	0.649
Ecsit	0.0658737	-0.587179	0.301	0.387
Mdh1	0.0659624	-0.0542822	0.752	0.835
Nap1l3	0.0659711	0.257052	0.102	0.052
Hras	0.0659836	-0.128094	0.748	0.804
Pwwp3b	0.0659907	-0.0522781	0.65	0.711
Rmdn2	0.0660306	0.075041	0.167	0.103
Agmat	0.066041	-0.61645	0.037	0.077
Wdr18	0.066071	0.0074869	0.598	0.66
4930453N24Rik	0.0660818	-0.466619	0.557	0.644
Ube2j1	0.066138	-0.30695	0.573	0.644
Gm20470	0.0661674	1.17965	0.085	0.041
mt-Nd4l	0.0663429	0.389705	0.736	0.799
Lrrk1	0.0664089	0.808204	0.191	0.129
Wdr47	0.0664184	-0.626428	0.183	0.258
Eif1ad	0.0664566	-0.160239	0.496	0.577
Lamtor4	0.0664899	-0.314263	0.699	0.789
Fitm1	0.0665316	-0.158466	0.78	0.814
Twist2	0.0665349	0.477713	0.15	0.098
1700080G18Rik	0.0665357	1.9835	0.077	0.036
Trap1	0.0666455	-0.49087	0.467	0.521
Lrif1	0.0666677	0.658692	0.378	0.289
Tufm	0.0667646	-0.409774	0.451	0.526
Rps16	0.0667949	-0.0895461	0.972	0.948
Mrpl27	0.0668518	-0.330947	0.654	0.722
Fam76a	0.0668925	-0.530895	0.309	0.371
Chordc1	0.0669447	0.00449077	0.679	0.722
Dnajb9	0.0669734	-0.307195	0.476	0.536
Poldip2	0.067073	-0.413034	0.622	0.68
Tex16	0.0670842	-0.274581	0.285	0.356
Fam32a	0.0671025	-0.172472	0.451	0.546
Fhl1	0.0672141	0.389987	0.549	0.443
Arhgap39	0.0672433	-0.259986	0.528	0.588
Marchf8	0.0672554	-0.414894	0.463	0.536
Mrps25	0.0673153	0.0252438	0.573	0.686
Zgpat	0.0673743	-0.727843	0.272	0.33
Hspb7	0.0673936	1.78811	0.098	0.052
Gpt	0.0674035	-0.671862	0.016	0.046
Cnot1	0.0674481	0.683906	0.622	0.572
Mthfd1l	0.0674751	0.0583631	0.203	0.139
4930517O19Rik	0.0674767	0.231001	0.163	0.103
Scg5	0.067623	-0.105944	0.236	0.32
Uqcrc2	0.0677067	-0.0476952	0.756	0.809
A930005H10Rik	0.0677879	0.590387	0.297	0.381
Tax1bp1	0.0678329	-0.206626	0.679	0.763
Txnrd2	0.0679009	-0.056976	0.305	0.376
Ust	0.0679565	0.869847	0.252	0.186
Tspan3	0.0679809	-0.0891817	0.748	0.825
6330411D24Rik	0.0679817	-1.07527	0.171	0.237
Gpx8	0.0680504	0.328121	0.569	0.634
Grhl2	0.0681712	1.09608	0.028	0.005
Uxt	0.0681842	-0.591857	0.472	0.541
Tmem214	0.0681848	0.676005	0.467	0.392
Snapc3	0.0681995	-0.382608	0.39	0.479
Gm14325	0.0682621	-0.243218	0.561	0.629
Nudc	0.0682659	-0.0996693	0.74	0.804
Hmga1	0.0685243	1.4104	0.215	0.144
Vgll2	0.0685519	-0.168462	0.699	0.763
Ate1	0.0686088	-0.190284	0.565	0.649
Ntng2	0.0686372	-0.172172	0.114	0.062
Col11a2	0.068666	0.694372	0.028	0.005
Gm35554	0.068666	0.64357	0.028	0.005
Tfec	0.0688367	-1.25724	0.02	0.052
Coasy	0.0688516	-0.710885	0.301	0.361
Iah1	0.0689378	-0.322041	0.451	0.515
Suclg2	0.0689582	0.556002	0.533	0.459
Cenpl	0.0690464	-0.380352	0.073	0.124
Fmo1	0.069048	0.516022	0.167	0.103
Lrpap1	0.0691633	-0.163754	0.557	0.629
Gm29101	0.0691638	0.928581	0.028	0.005
Gm16337	0.0691638	1.53078	0.028	0.005
1700094M23Rik	0.0691638	0.467099	0.028	0.005
Gm26737	0.0691638	3.11661	0.028	0.005
Pqlc3	0.0691638	0.802341	0.028	0.005
C330024C12Rik	0.0691638	0.741659	0.028	0.005
B130055M24Rik	0.0691797	-0.560989	0.041	0.082
Pfkl	0.0692174	-0.435191	0.496	0.577
Cnep1r1	0.0692492	0.00782741	0.455	0.51
Use1	0.0692882	-0.105859	0.667	0.742
Cwf19l1	0.0693442	0.838909	0.175	0.113
4930544I03Rik	0.0693759	-0.897911	0.195	0.258
Dhx29	0.0695177	-0.355038	0.516	0.639
Eif4e2	0.0695418	-0.188878	0.748	0.845
Rtn4ip1	0.0695706	-1.19232	0.053	0.098
Gm57100	0.0696646	0.603581	0.028	0.005
4732414G09Rik	0.0696646	0.790444	0.028	0.005
Gpld1	0.0696646	0.699392	0.028	0.005
Gm48336	0.0696646	0.821305	0.028	0.005
Gm35037	0.0696646	0.746577	0.028	0.005
Stmp1	0.0696703	-0.024219	0.744	0.825
Ankib1	0.0697178	-0.20913	0.382	0.464
Tenm4	0.0697482	-0.270033	0.52	0.608
Ddx28	0.0697735	0.189285	0.252	0.32
Stk11ip	0.0697863	0.634483	0.163	0.103
Pigyl	0.0699498	0.187285	0.537	0.593
Akr1b3	0.0699951	-0.0712502	0.659	0.753
Thap11	0.0699972	-0.155561	0.557	0.634
Pdf	0.0700043	0.83952	0.069	0.031
Crip1	0.0700657	0.724816	0.126	0.072
Larp1	0.0700805	0.611488	0.602	0.546
Hexb	0.0701481	1.77196	0.085	0.041
Ttll11	0.0701642	-0.598233	0.199	0.263
Upp1	0.0701683	0.665587	0.028	0.005
Plxdc1	0.0701683	1.43944	0.028	0.005
Gm16299	0.0701683	0.991225	0.028	0.005
Med19	0.0702249	-0.180596	0.561	0.655
Zfp449	0.0702395	-1.40054	0.163	0.216
Cct6a	0.0702578	-0.12897	0.837	0.871
Surf1	0.0702983	-0.420495	0.378	0.438
Cacna2d3	0.0703645	-0.769057	0.276	0.196
Arv1	0.0703662	-0.870267	0.191	0.258
Ubl7	0.0703863	0.0488686	0.39	0.469
Rhbdl3	0.070462	0.645129	0.077	0.036
Stoml1	0.0705662	0.39358	0.244	0.309
Tcf4	0.0706025	0.458075	0.776	0.825
Tex264	0.0706472	-0.206948	0.39	0.469
Gm57468	0.070675	0.481935	0.028	0.005
Mylk2	0.070675	1.10112	0.028	0.005
Esrp1	0.070675	2.50285	0.028	0.005
Dynlt5	0.070675	0.418742	0.028	0.005
Tmem128	0.0707911	-0.406282	0.402	0.495
Dok5	0.0708038	-0.500211	0.48	0.536
Slc33a1	0.0708286	1.44546	0.22	0.149
Sqle	0.0708335	-0.650928	0.276	0.34
Zc3hav1l	0.0708408	1.07082	0.224	0.155
Slc16a4	0.0709168	1.54077	0.069	0.031
2310002L09Rik	0.0709431	-0.0929132	0.634	0.732
Rpgrip1	0.0709907	0.507984	0.431	0.366
Lypd6b	0.0709948	-0.367669	0.085	0.139
Tecpr1	0.0709956	0.738643	0.378	0.294
Colec12	0.0710175	1.26036	0.427	0.366
Adarb1	0.0710452	1.62834	0.15	0.093
Zdhhc4	0.0710755	-0.396525	0.305	0.361
Wdhd1	0.0710957	0.747743	0.13	0.077
Gm16638	0.0711847	0.378378	0.028	0.005
Jade2	0.0711847	0.260116	0.028	0.005
Shroom1	0.0711847	0.240639	0.028	0.005
Rab26	0.0711847	0.409509	0.028	0.005
Timm10	0.0711891	-0.09572	0.589	0.655
Lsm2	0.0713926	-0.180403	0.63	0.686
1500009L16Rik	0.0715159	-0.348032	0.346	0.412
Ccdc84	0.0715751	-0.517972	0.163	0.227
Ina	0.0716215	-1.34869	0.061	0.108
Prss23	0.0716669	-0.297804	0.309	0.366
Ikzf5	0.0716788	0.160059	0.386	0.32
Espn	0.0716974	0.0935284	0.028	0.005
Irf8	0.0716974	0.342222	0.028	0.005
Xylb	0.0716974	-1.53932	0.028	0.005
Evi2a	0.0716974	0.564849	0.028	0.005
Gm40271	0.0716974	0.387398	0.028	0.005
Prkrip1	0.0717248	-0.45625	0.549	0.634
Spg20	0.0717731	-0.148709	0.61	0.67
Pfdn6	0.0718636	-0.485814	0.707	0.789
1810009A15Rik	0.071967	0.021143	0.691	0.768
Akr1b8	0.0721095	-0.396428	0.52	0.613
Vps37d	0.0721126	-1.09694	0.268	0.32
1700056N10Rik	0.0721487	0.813262	0.069	0.031
Hecw1	0.0721972	-2.12132	0.02	0.052
Cep83	0.0722512	-0.2231	0.407	0.505
Pdcd10	0.0722798	-0.216896	0.675	0.758
Abhd10	0.072439	0.849646	0.419	0.33
Gfod2	0.0724519	0.494314	0.211	0.284
Tmem14c	0.0725339	-0.123755	0.752	0.809
Pex10	0.0725472	-0.437416	0.15	0.211
D030028A08Rik	0.0725788	-0.980207	0.02	0.052
Psmd3	0.0725828	-0.0624877	0.711	0.778
Setd1a	0.0726652	1.75316	0.378	0.309
Usp8	0.0727115	0.0564707	0.419	0.49
Top1	0.0727198	-0.233483	0.785	0.871
Wfikkn2	0.0727395	-1.4075	0.024	0.057
Akip1	0.0728	-0.312196	0.431	0.51
Pkm	0.0728264	-0.0914237	0.874	0.902
Irx3	0.0729477	1.89056	0.24	0.17
Otud3	0.0729897	-0.887809	0.28	0.351
Trim9	0.0729925	-2.39127	0.008	0.031
Eprn	0.0730008	0.796798	0.11	0.062
Enpp2	0.0730008	0.935671	0.11	0.062
Chchd10	0.0730534	0.719617	0.211	0.149
Gcc1	0.0731025	0.966995	0.13	0.077
Mamstr	0.0731267	-0.0977007	0.252	0.33
Cdc37l1	0.073229	0.797322	0.585	0.49
H2aj	0.0734038	-0.53916	0.569	0.634
Chgb	0.0735158	-1.38092	0.008	0.031
Tbxas1	0.0735158	-1.28189	0.008	0.031
Agpat2	0.0735841	1.12977	0.122	0.072
Glp2r	0.0737131	0.857539	0.069	0.031
Wdr5b	0.0737401	-0.5512	0.045	0.088
Amfr	0.0737938	-0.838159	0.455	0.526
Immp1l	0.073797	-0.0825974	0.74	0.799
Wdr76	0.0738845	2.21743	0.142	0.088
Poglut2	0.073921	0.00372815	0.289	0.366
Hnrnpul2	0.0740388	-0.919097	0.5	0.546
Rom1	0.0740422	-1.40253	0.008	0.031
Polr2c	0.0740551	-0.0165154	0.707	0.789
Slc1a4	0.0740698	-1.18686	0.167	0.108
Repin1	0.0741182	0.791934	0.179	0.119
Dennd2a	0.0742245	0.498186	0.504	0.438
Tubgcp5	0.0742552	0.0625508	0.301	0.376
Trappc2l	0.0743265	-0.175602	0.707	0.763
Ttc19	0.0743722	-0.612693	0.504	0.567
Abcf1	0.0743772	-0.185416	0.691	0.778
Myo5a	0.0744586	0.485936	0.476	0.397
Utp18	0.0744612	-0.227255	0.504	0.577
Tsga10	0.0744839	-1.05643	0.378	0.438
Cxcr4	0.0745717	-1.48049	0.008	0.031
Gm57076	0.0745717	-1.27445	0.008	0.031
Dcbld2	0.0746885	-0.14766	0.297	0.222
Ruvbl2	0.0748227	-0.302733	0.472	0.567
Ddx19b	0.0748254	0.714879	0.232	0.165
Nrm	0.0749074	-0.316694	0.187	0.253
Edn1	0.07493	2.01109	0.053	0.021
Serbp1	0.0749434	0.117039	0.894	0.928
Trappc10	0.0750505	0.164208	0.366	0.428
Mettl21c	0.0750983	0.17438	0.016	0
Slc16a14	0.0750983	0.32058	0.016	0
Axdnd1	0.0750983	0.412564	0.016	0
Ush2a	0.0750983	0.119331	0.016	0
Spata45	0.0750983	0.508036	0.016	0
Gm13522	0.0750983	1.75937	0.016	0
Gm14091	0.0750983	0.415555	0.016	0
Chac1	0.0750983	0.235858	0.016	0
Gm14168	0.0750983	0.478753	0.016	0
Gm26850	0.0750983	0.416492	0.016	0
Gm17359	0.0750983	0.428497	0.016	0
S100a14	0.0750983	3.2173	0.016	0
Gm42938	0.0750983	0.29689	0.016	0
Adh7	0.0750983	0.52081	0.016	0
Gm36888	0.0750983	0.828567	0.016	0
Calb1	0.0750983	1.2881	0.016	0
Cyp4x1	0.0750983	1.11911	0.016	0
Hpdl	0.0750983	0.335277	0.016	0
Gm12932	0.0750983	0.330425	0.016	0
1700003M07Rik	0.0750983	1.1155	0.016	0
Lrrd1	0.0750983	0.761613	0.016	0
Gm57275	0.0750983	0.351615	0.016	0
Gper1	0.0750983	0.214098	0.016	0
Fbxo41	0.0750983	0.779261	0.016	0
Dmkn	0.0750983	4.28489	0.016	0
Gm17077	0.0750983	0.746955	0.016	0
Slc7a9	0.0750983	0.301604	0.016	0
E130304I02Rik	0.0750983	0.58178	0.016	0
Dbx1	0.0750983	0.513905	0.016	0
Gm21269	0.0750983	0.723191	0.016	0
Xrra1	0.0750983	0.348282	0.016	0
Spef1l	0.0750983	1.01166	0.016	0
Gm15418	0.0750983	0.403765	0.016	0
Gm35021	0.0750983	0.51918	0.016	0
Sh2d4a	0.0750983	4.06665	0.016	0
Ces5a	0.0750983	0.937607	0.016	0
Nrn1l	0.0750983	0.486304	0.016	0
St14	0.0750983	1.09025	0.016	0
Trim29	0.0750983	1.04774	0.016	0
Cyp11a1	0.0750983	0.753123	0.016	0
Acpp	0.0750983	0.397169	0.016	0
Flt4	0.0750983	0.53544	0.016	0
Pik3r6	0.0750983	0.443396	0.016	0
Gm57330	0.0750983	0.290187	0.016	0
Gm11437	0.0750983	0.379262	0.016	0
4833417C18Rik	0.0750983	0.0630803	0.016	0
Gm11536	0.0750983	1.45769	0.016	0
Hap1	0.0750983	0.717969	0.016	0
Cntnap1	0.0750983	1.05129	0.016	0
2900041M22Rik	0.0750983	0.445422	0.016	0
Lrrc72	0.0750983	0.464878	0.016	0
Arg2	0.0750983	2.78883	0.016	0
Gm48008	0.0750983	0.362808	0.016	0
Gm48357	0.0750983	0.298153	0.016	0
Spata31d1a	0.0750983	0.351091	0.016	0
Hsd17b3	0.0750983	0.276755	0.016	0
Zfp85os	0.0750983	0.445478	0.016	0
Gm32880	0.0750983	0.587981	0.016	0
Ocln	0.0750983	0.746192	0.016	0
Gm28989	0.0750983	0.455776	0.016	0
Tssk4	0.0750983	1.20785	0.016	0
Ltb4r1	0.0750983	0.850754	0.016	0
Gjb6	0.0750983	3.25053	0.016	0
Gm31253	0.0750983	0.160068	0.016	0
A230028O05Rik	0.0750983	0.246976	0.016	0
Tm4sf19	0.0750983	0.626262	0.016	0
Gm56620	0.0750983	0.415038	0.016	0
[truncated: 25,111 more rows]

## Sheet: Table S4
Table S4. Differentially accessible peaks between CT and MO embryos at E13.5
Chromosome and Position	p_val	avg_log2FC	pct.1	pct.2
chr10-100009927-100010856	0.0881472	-1.62583	0.009	0.024
chr10-100013753-100014549	0.10644	-0.230311	0.019	0.019
chr10-100015493-100016242	0.227501	0.140578	0.215	0.151
chr10-100020230-100020943	0.0366148	2.71994	0.019	0.002
chr10-100025507-100026342	0.950063	0.298941	0.025	0.018
chr10-100041906-100042714	0.129136	-0.632016	0.009	0.013
chr10-100043638-100044567	0.957054	0.785521	0.044	0.024
chr10-100052650-100053505	0.69671	0.187953	0.047	0.035
chr10-100053923-100054672	0.286882	0.944865	0.016	0.007
chr10-100054897-100055794	0.16015	1.13201	0.022	0.008
chr10-100064264-100065024	0.396536	0.670314	0.022	0.012
chr10-100065585-100066491	0.636255	0.353495	0.137	0.091
chr10-100115316-100116425	0.893569	0.690653	0.05	0.026
chr10-100124186-100125111	0.062407	1.02788	0.09	0.038
chr10-100127920-100128904	0.279429	-0.375218	0.031	0.034
chr10-100131025-100132025	0.433535	1.43862	0.025	0.008
chr10-100132124-100133073	0.815991	0.594674	0.034	0.019
chr10-100134893-100135800	0.205068	2.5188	0.016	0.002
chr10-100152642-100153636	0.635393	0.561353	0.04	0.025
chr10-100160861-100161783	0.551196	0.971228	0.056	0.025
chr10-100206382-100207379	0.121782	-0.635035	0.016	0.023
chr10-100210586-100211481	0.801882	0.740127	0.022	0.012
chr10-100224257-100225247	0.515648	0.586548	0.059	0.035
chr10-100259011-100260120	0.537484	-0.302393	0.009	0.011
chr10-100473232-100474149	0.0757167	-1.40322	0.009	0.022
chr10-100474689-100475658	0.8419	0.418809	0.022	0.013
chr10-100478046-100479046	0.381226	2.06626	0.012	0.002
chr10-100486997-100487895	0.093622	0.223472	0.66	0.489
chr10-100519550-100520252	0.932634	1.17578	0.022	0.008
chr10-100588726-100589628	0.634793	0.292117	0.318	0.209
chr10-100621044-100622071	0.043707	1.18866	0.047	0.018
chr10-100629542-100630433	0.598654	0.110087	0.056	0.043
chr10-100640834-100641844	0.845975	0.708796	0.031	0.017
chr10-100683866-100684819	0.373875	-1.06937	0.006	0.012
chr10-100698890-100699737	0.440187	-0.132862	0.031	0.028
chr10-100700264-100701235	0.13163	-0.342799	0.016	0.016
chr10-100703028-100703887	0.67708	3.21658	0.012	0.001
chr10-100718422-100719492	0.541715	0.465423	0.022	0.014
chr10-100723390-100724058	0.426047	0.520637	0.028	0.018
chr10-100741844-100742679	0.71088	0.691674	0.084	0.042
chr10-100774041-100774943	0.602965	0.861132	0.078	0.037
chr10-100785663-100786653	0.613798	0.432753	0.034	0.022
chr10-100811243-100812190	0.691601	0.542958	0.059	0.036
chr10-100853143-100854368	0.358044	0.384804	0.031	0.02
chr10-100865122-100866191	0.60018	0.912181	0.034	0.017
chr10-100867322-100868874	0.208807	1.43566	0.04	0.012
chr10-100902394-100903315	0.660494	0.601179	0.025	0.014
chr10-10094452-10095353	0.0177537	-0.252794	0.081	0.086
chr10-100951490-100952444	0.0797162	-1.70792	0.006	0.017
chr10-10098353-10099336	0.0817711	-0.739558	0.012	0.019
chr10-101052435-101053680	0.829713	0.129916	0.019	0.014
chr10-10109689-10110753	0.759365	0.666722	0.016	0.01
chr10-101120648-101121744	0.873081	0.158369	0.012	0.01
chr10-101191662-101192694	0.655239	0.665161	0.012	0.007
chr10-101194325-101195312	0.44404	-0.447563	0.025	0.029
chr10-101316611-101317543	0.161167	-0.729947	0.047	0.066
chr10-101317983-101318734	0.480995	-0.74029	0.009	0.013
chr10-10134884-10135923	0.269627	0.471517	0.087	0.058
chr10-101349937-101350907	0.564809	-0.105442	0.044	0.041
chr10-10136449-10137289	0.090051	-0.493474	0.009	0.012
chr10-101415525-101416420	0.367476	0.714576	0.056	0.03
chr10-101490385-101491302	0.27506	1.21719	0.019	0.007
chr10-101543962-101544816	0.26744	1.30439	0.012	0.005
chr10-101550361-101551281	0.666835	0.636628	0.072	0.04
chr10-101613947-101614747	0.16285	-0.977693	0.009	0.017
chr10-10162038-10162895	0.203474	1.74074	0.037	0.01
chr10-101640627-101641809	0.614964	1.02768	0.031	0.013
chr10-10165343-10166310	0.26381	-1.8394	0.003	0.013
chr10-101755690-101756670	0.500309	0.483483	0.218	0.143
chr10-101783000-101783932	0.208199	0.880184	0.125	0.061
chr10-101784475-101785323	0.157072	1.10184	0.025	0.011
chr10-101786393-101787226	0.278168	-0.684762	0.016	0.024
chr10-101808442-101809361	0.423322	-0.449499	0.034	0.04
chr10-10185333-10186279	0.0384445	0.893096	0.019	0.01
chr10-101855886-101856822	0.433578	0.182471	0.034	0.028
chr10-101997267-101999095	0.224773	0.999271	0.056	0.024
chr10-102042097-102043117	0.504893	0.556929	0.05	0.031
chr10-10205685-10206593	0.111517	0.710498	0.062	0.032
chr10-102056926-102057858	0.533805	-0.57663	0.019	0.025
chr10-10208012-10208915	0.0203182	4.04329	0.022	0.001
chr10-102154466-102155508	0.484879	-0.104848	0.009	0.01
chr10-102155646-102156494	0.385785	1.0174	0.012	0.005
chr10-102157257-102158053	0.648697	1.70294	0.012	0.004
chr10-102158566-102159446	0.268858	-0.231587	0.028	0.029
chr10-102159938-102160871	0.542822	1.02845	0.016	0.007
chr10-10221200-10222126	0.992386	2.44304	0.016	0.002
chr10-10224407-10225399	0.410534	1.2544	0.031	0.012
chr10-102245196-102246120	0.882019	0.546571	0.05	0.029
chr10-102289046-102290016	0.185794	-0.191333	0.019	0.018
chr10-102336160-102337288	0.687179	0.561303	0.016	0.01
chr10-102392919-102393908	0.917633	0.321041	0.019	0.013
chr10-102394520-102395531	0.703115	0.686771	0.019	0.011
chr10-102417503-102418490	0.297419	-0.372511	0.022	0.024
chr10-102434898-102435746	0.381479	-0.440243	0.031	0.035
chr10-102449205-102450127	0.952053	0.32426	0.047	0.032
chr10-102451482-102452376	0.823354	0.95786	0.065	0.029
chr10-102489997-102490871	0.759987	0.604181	0.019	0.011
chr10-102491434-102492443	0.0479458	1.86142	0.05	0.012
chr10-102498497-102499444	0.355121	-0.183739	0.022	0.02
chr10-102507239-102508156	0.680949	1.20471	0.012	0.005
chr10-102511453-102512384	0.403317	0.477515	0.115	0.07
chr10-102518827-102519521	0.9585	1.30335	0.012	0.005
chr10-10251978-10252889	0.282562	1.59471	0.069	0.02
chr10-102530411-102531388	0.90248	0.811107	0.016	0.008
chr10-102545315-102546386	0.578929	0.434364	0.031	0.022
chr10-102553564-102554645	0.117412	-0.240159	0.09	0.095
chr10-102562228-102563129	0.380355	0.459817	0.012	0.008
chr10-102577483-102578687	0.893598	0.735379	0.016	0.008
chr10-102579197-102580165	0.22223	-0.497589	0.019	0.022
chr10-102593984-102595048	0.069941	-0.321084	0.034	0.034
chr10-102622480-102623454	0.22732	0.335645	0.047	0.031
chr10-102636152-102637120	0.438529	0.670185	0.065	0.035
chr10-102658426-102659425	0.0828651	2.02212	0.037	0.008
chr10-102659435-102660338	0.614329	0.706	0.012	0.007
chr10-102667078-102668069	0.568055	1.105	0.056	0.023
chr10-102732011-102732950	0.308489	0.746342	0.05	0.026
chr10-102735150-102736191	0.96628	0.806361	0.016	0.008
chr10-102741901-102742914	0.696407	1.18548	0.012	0.005
chr10-102835470-102836320	0.194501	0.61665	0.012	0.007
chr10-102836359-102837198	0.569404	0.865148	0.034	0.016
chr10-102866650-102867630	0.414917	-0.557931	0.012	0.014
chr10-10287172-10288219	0.795134	1.81574	0.019	0.005
chr10-102881679-102882709	0.673597	0.603648	0.053	0.032
chr10-102901650-102902405	0.274643	1.329	0.025	0.008
chr10-102913644-102914694	0.489463	1.01635	0.04	0.017
chr10-102942911-102943762	0.267216	1.30861	0.04	0.014
chr10-10294431-10294977	0.626273	1.23718	0.016	0.006
chr10-102947225-102948046	0.580854	0.726193	0.019	0.011
chr10-102987615-102988518	0.712036	1.12897	0.028	0.012
chr10-10299689-10300496	0.549192	0.281175	0.031	0.02
chr10-103000743-103001625	0.922039	0.927574	0.065	0.03
chr10-10301317-10302118	0.512678	0.909779	0.115	0.054
chr10-103024939-103025786	0.261763	-0.177778	0.012	0.012
chr10-103026615-103027485	0.050544	-0.477269	0.044	0.052
chr10-103028057-103028993	0.306234	0.834397	0.156	0.072
chr10-103034843-103035744	0.763109	0.226437	0.072	0.053
chr10-103044613-103045599	0.452332	0.331129	0.022	0.014
chr10-103046649-103047475	0.178408	1.67811	0.025	0.007
chr10-103114281-103115368	0.932298	0.352525	0.019	0.013
chr10-103145766-103146657	0.0445333	-0.50424	0.028	0.035
chr10-103156062-103156997	0.0373997	1.54028	0.012	0.005
chr10-103177402-103178392	0.622609	0.652923	0.025	0.013
chr10-103194688-103195611	0.778837	0.375218	0.053	0.036
chr10-103196691-103197608	0.209149	1.76488	0.019	0.005
chr10-10320887-10321807	0.0534564	-0.145202	0.112	0.104
chr10-103233184-103234161	0.190203	2.06911	0.012	0.002
chr10-103235818-103236769	0.708274	0.107977	0.128	0.096
chr10-103253546-103254495	0.716564	-0.60704	0.016	0.02
chr10-103368781-103369718	0.0730413	0.117359	0.156	0.113
chr10-103400761-103401543	0.881825	0.655752	0.012	0.007
chr10-103401769-103402859	0.294414	0.427608	0.037	0.025
chr10-103442799-103443699	0.354735	0.219626	0.075	0.054
chr10-103457109-103457759	0.746129	0.706263	0.012	0.007
chr10-103459282-103460192	0.156979	-0.102836	0.016	0.014
chr10-103466266-103467116	0.869776	0.695952	0.093	0.052
chr10-103504576-103505632	0.951996	1.3392	0.019	0.006
chr10-103556938-103557935	0.790018	0.441869	0.012	0.008
chr10-103584755-103585900	0.262069	0.697296	0.022	0.012
chr10-103591921-103592901	0.458835	1.38623	0.019	0.006
chr10-103602603-103603643	0.287537	1.26968	0.025	0.01
chr10-103649634-103650755	0.866081	0.379538	0.14	0.104
chr10-103663743-103664716	0.810652	0.71567	0.044	0.023
chr10-103690860-103691872	0.966536	0.483341	0.019	0.012
chr10-103692361-103693367	0.729155	0.421644	0.087	0.055
chr10-103695747-103696662	0.0348998	-1.18629	0.006	0.012
chr10-103701407-103702334	0.141134	-0.172349	0.009	0.01
chr10-103714901-103716007	0.876623	0.47017	0.044	0.025
chr10-103726450-103727382	0.0152081	-2.49168	0.003	0.016
chr10-103734473-103735388	0.916983	-0.248013	0.016	0.016
chr10-103772726-103773947	0.180986	0.17283	0.022	0.018
chr10-103850466-103851366	0.650098	1.22461	0.012	0.005
chr10-10390581-10391469	0.540735	1.15057	0.031	0.012
chr10-103909652-103910754	0.113055	0.172442	0.028	0.019
chr10-103957923-103958920	0.805623	0.736183	0.022	0.012
chr10-103960616-103961610	0.138921	-0.37889	0.012	0.016
chr10-103974359-103975243	0.245529	1.3986	0.05	0.017
chr10-103975785-103977002	0.981782	0.39727	0.128	0.082
chr10-103979994-103980905	0.211265	1.19558	0.093	0.034
chr10-103984172-103985112	0.231591	0.638133	0.025	0.013
chr10-104000296-104001102	0.423663	1.65559	0.012	0.004
chr10-104019286-104020181	0.955048	2.11245	0.012	0.002
chr10-104091645-104092567	0.469221	0.845803	0.022	0.011
chr10-104096510-104097509	0.219341	0.150521	0.019	0.014
chr10-104099306-104100378	0.570219	1.58566	0.016	0.005
chr10-104114473-104115520	0.0256158	1.73095	0.034	0.01
chr10-104136655-104137530	0.196333	-0.748769	0.012	0.017
chr10-104220545-104221398	0.587217	1.53106	0.019	0.006
chr10-104223538-104224397	0.0172356	-1.27701	0.009	0.022
chr10-104298997-104299908	0.757388	3.52334	0.016	0.001
chr10-104330665-104331529	0.574722	-0.233431	0.009	0.01
chr10-104334565-104335609	0.515154	-0.561825	0.009	0.012
chr10-104362872-104363801	0.143933	1.69853	0.012	0.004
chr10-104387952-104388868	0.427059	0.574044	0.062	0.036
chr10-104388964-104389577	0.0595758	-1.49124	0.006	0.014
chr10-104395537-104396568	0.971539	0.850146	0.019	0.008
chr10-10443254-10444177	0.737951	0.881865	0.012	0.006
chr10-104444684-104445595	0.605524	0.634653	0.093	0.054
chr10-10444659-10445522	0.127514	-0.814238	0.006	0.01
chr10-104455710-104456611	0.580415	0.753389	0.037	0.019
chr10-104503410-104504274	0.923462	0.773272	0.016	0.008
chr10-104515177-104516176	0.111271	-0.418669	0.025	0.03
chr10-104567222-104568163	0.754316	1.17372	0.016	0.006
chr10-104587194-104588108	0.358543	-0.343187	0.016	0.017
chr10-104591936-104593039	0.365022	1.25983	0.031	0.012
chr10-104609777-104610787	0.756674	0.370585	0.131	0.089
chr10-104660030-104660915	0.639565	0.648678	0.05	0.028
chr10-104661482-104662321	0.130161	-0.60597	0.012	0.018
chr10-104679279-104680210	0.367977	-0.123039	0.047	0.046
chr10-104680827-104681723	0.501648	0.85401	0.019	0.008
chr10-10468553-10469388	0.15684	0.747176	0.022	0.012
chr10-104700612-104701567	0.664701	-0.949294	0.006	0.012
chr10-10471937-10472861	0.830315	0.346482	0.118	0.074
chr10-10476839-10477728	0.298579	0.386707	0.012	0.008
chr10-104798740-104799345	0.446773	1.22275	0.019	0.007
chr10-104852842-104854028	0.191971	1.17049	0.012	0.005
chr10-104936434-104937348	0.418688	1.16295	0.053	0.02
chr10-104939597-104940503	0.885234	1.29448	0.025	0.01
chr10-104946011-104946940	0.883991	0.736482	0.059	0.03
chr10-104959498-104960312	0.513884	1.68269	0.022	0.006
chr10-104961026-104961755	0.00720779	-0.50684	0.062	0.077
chr10-104968234-104969262	0.327739	1.27556	0.022	0.007
chr10-105014622-105015533	0.63157	0.7121	0.022	0.012
chr10-105015673-105016372	0.0799823	-1.83326	0.003	0.01
chr10-105019775-105021009	0.412141	-0.133754	0.069	0.06
chr10-105025483-105026609	0.212901	0.372711	0.047	0.034
chr10-105027556-105028601	0.571463	0.73526	0.022	0.012
chr10-105059812-105060656	0.901118	0.280147	0.012	0.01
chr10-105110237-105110953	0.293297	-0.421421	0.016	0.017
chr10-105114433-105115386	0.371318	1.17452	0.031	0.013
chr10-105119964-105120891	0.120662	-0.420984	0.022	0.025
chr10-105156856-105157583	0.831164	0.192767	0.022	0.017
chr10-105157652-105158351	0.505197	2.28938	0.019	0.004
chr10-105164704-105165664	0.0986432	-0.28666	0.04	0.042
chr10-105183044-105183956	0.6482	0.489694	0.012	0.008
chr10-105184712-105185635	0.567856	0.410837	0.093	0.06
chr10-105189309-105190269	0.797532	0.285619	0.012	0.008
chr10-105193630-105194637	0.626466	0.681353	0.022	0.011
chr10-105199733-105200610	0.750848	1.49352	0.025	0.008
chr10-105201101-105202045	0.314594	1.0006	0.037	0.016
chr10-105203360-105204397	0.777359	0.868873	0.025	0.012
chr10-105227341-105228334	0.987504	1.42378	0.025	0.008
chr10-105228488-105229312	0.937133	0.237462	0.022	0.017
chr10-105230159-105230999	0.93988	0.955892	0.012	0.006
chr10-105233848-105234776	0.722751	0.308902	0.034	0.025
chr10-105251116-105252104	0.487558	-0.556496	0.009	0.012
chr10-105276682-105277591	0.783757	1.01901	0.037	0.017
chr10-105278430-105279297	0.222612	1.2366	0.053	0.019
chr10-105279950-105280998	0.113997	-0.533585	0.022	0.026
chr10-105283974-105284892	0.110611	-0.118945	0.034	0.03
chr10-105288123-105288998	0.417827	-0.734048	0.019	0.026
chr10-105295835-105296779	0.96008	0.286771	0.025	0.018
chr10-105297334-105298250	0.177928	-1.9851	0.003	0.01
chr10-105298687-105299618	0.578735	1.51297	0.025	0.007
chr10-105314835-105315423	0.593868	-0.137598	0.019	0.019
chr10-105315530-105316057	0.833799	0.134957	0.012	0.011
chr10-105318621-105319638	0.937309	-0.239856	0.009	0.011
chr10-105330073-105330993	0.0212082	-0.28571	0.04	0.042
chr10-105380450-105381538	0.592052	0.866361	0.031	0.016
chr10-105382993-105383669	0.625328	0.559225	0.012	0.007
chr10-105384129-105384974	0.678114	0.758467	0.065	0.034
chr10-105423423-105424180	0.967101	0.615623	0.037	0.022
chr10-105430477-105431450	0.748285	0.430216	0.05	0.031
chr10-105432276-105433195	0.929348	0.607476	0.028	0.016
chr10-105434789-105435686	0.991179	0.373774	0.05	0.036
chr10-105437470-105438499	0.521932	0.453087	0.028	0.019
chr10-10543777-10544695	0.589093	0.168099	0.019	0.016
chr10-105441994-105442884	0.824232	-0.480222	0.012	0.017
chr10-105444108-105445025	0.271199	0.976208	0.025	0.011
chr10-105451187-105452103	0.0431827	1.60647	0.037	0.011
chr10-105462987-105463863	0.219786	-0.459038	0.012	0.016
chr10-10546352-10547242	0.696491	0.380215	0.022	0.014
chr10-105479687-105480487	0.630503	1.54975	0.012	0.004
chr10-105484470-105485378	0.136729	-0.977138	0.006	0.011
chr10-105489669-105490361	0.817405	0.576517	0.025	0.014
chr10-105492326-105493192	0.875388	0.499717	0.019	0.011
chr10-10549909-10550821	0.821127	1.79578	0.019	0.005
chr10-105500236-105500908	0.342308	1.73156	0.019	0.005
chr10-105501385-105502257	0.886927	0.421326	0.037	0.025
chr10-105508091-105508991	0.194041	1.45022	0.025	0.008
chr10-105516411-105517280	0.965508	-0.833504	0.006	0.011
chr10-105522127-105522963	0.696386	0.343359	0.056	0.038
chr10-105523442-105524299	0.0547819	-0.446104	0.037	0.043
chr10-105532480-105533406	0.144125	-0.2436	0.044	0.044
chr10-10555016-10556011	0.577578	0.986395	0.05	0.023
chr10-105557254-105558181	0.371295	0.95616	0.028	0.013
chr10-105566865-105567808	0.33819	1.02947	0.019	0.008
chr10-105571574-105572513	0.369467	0.445372	0.028	0.017
chr10-105573976-105574749	0.613674	0.12071	0.333	0.236
chr10-105575015-105575977	0.636867	0.248002	0.308	0.206
chr10-105577422-105578407	0.227634	0.312586	0.059	0.04
chr10-10557815-10558580	0.670012	0.253979	0.199	0.138
chr10-105597145-105597957	0.744932	0.89287	0.028	0.013
chr10-105598410-105599505	0.280096	1.0592	0.016	0.007
chr10-105615522-105616518	0.029556	-0.233304	0.022	0.022
chr10-105626475-105627343	0.55787	0.385231	0.022	0.014
chr10-105632833-105633824	0.098122	3.53414	0.016	0.001
chr10-105634634-105635613	0.798763	-0.502354	0.012	0.014
chr10-105638755-105639886	0.543529	1.43247	0.028	0.008
chr10-105656494-105657363	0.771424	0.657808	0.012	0.007
chr10-105657546-105658366	0.374525	0.117604	0.019	0.013
chr10-105666773-105667643	0.613038	0.650966	0.019	0.011
chr10-105685188-105686117	0.24346	-0.545788	0.006	0.01
chr10-105686457-105687415	0.782741	-0.398804	0.028	0.032
chr10-105687976-105688804	0.355359	-0.550061	0.016	0.019
chr10-105712769-105713621	0.0813328	-0.136226	0.016	0.014
chr10-105714423-105715317	0.295694	0.42575	0.153	0.1
chr10-105717599-105718649	0.584317	0.446691	0.025	0.016
chr10-105734182-105735068	0.844939	0.217358	0.022	0.018
chr10-105738537-105739453	0.236149	0.951718	0.04	0.019
chr10-105759946-105761010	0.461223	0.596566	0.012	0.007
chr10-105769453-105770380	0.0604983	-0.878628	0.006	0.011
chr10-105772289-105773149	0.0134416	1.81882	0.012	0.004
chr10-105774111-105775098	0.749524	0.406321	0.084	0.055
chr10-105793732-105794688	0.371239	0.99146	0.04	0.018
chr10-105806247-105807424	0.643466	0.968549	0.037	0.017
chr10-105834279-105835281	0.582744	0.462152	0.022	0.014
chr10-105840882-105841802	0.869538	0.200333	0.667	0.472
chr10-105867034-105867963	0.396662	-0.249248	0.022	0.023
chr10-105899307-105900216	0.647717	1.43512	0.019	0.006
chr10-105982141-105983239	0.0383862	1.51172	0.031	0.01
chr10-106023560-106024307	0.892065	0.226739	0.012	0.01
chr10-106037261-106038138	0.284423	1.10573	0.037	0.016
chr10-106047295-106048261	0.26019	2.0832	0.012	0.002
chr10-106171883-106172785	0.495303	0.938243	0.025	0.012
chr10-106195105-106196073	0.544904	1.47445	0.022	0.007
chr10-106468968-106469828	0.702852	0.166529	0.081	0.065
chr10-10653715-10654519	0.592572	-0.289368	0.009	0.011
chr10-106585448-106586307	0.477129	1.24398	0.053	0.019
chr10-10658787-10659700	0.253824	0.135486	0.019	0.016
chr10-106590708-106591676	0.895776	1.05184	0.025	0.011
chr10-106671745-106672755	0.128087	0.928437	0.075	0.036
chr10-106689421-106690290	0.00255513	10.2027	0.028	0
chr10-106718917-106719942	0.81468	0.149914	0.069	0.055
chr10-106835124-106836021	0.387896	-0.126633	0.025	0.024
chr10-10688939-10689869	0.77984	0.121173	0.1	0.074
chr10-106912793-106913770	0.116105	1.15542	0.028	0.011
chr10-10698574-10699534	0.0521759	-8.90155	0	0.011
chr10-107116024-107116882	0.197258	-0.680212	0.012	0.017
chr10-107118674-107119595	0.206711	2.7665	0.019	0.002
chr10-107121834-107122548	0.207305	1.64446	0.016	0.005
chr10-107123390-107124331	0.94413	0.363225	0.174	0.11
chr10-107171688-107172620	0.655196	-0.39449	0.009	0.01
chr10-107173669-107174567	0.275443	-0.228811	0.022	0.022
chr10-107181428-107182398	0.0788264	-1.92248	0.003	0.013
chr10-107202622-107203573	0.667031	0.613067	0.019	0.011
chr10-107205082-107205981	0.0908853	1.53448	0.044	0.013
chr10-107209678-107210575	0.29817	1.30276	0.012	0.005
chr10-107271934-107272612	0.154793	-0.164322	0.072	0.061
chr10-107274582-107275462	0.442252	1.32163	0.016	0.006
chr10-107279533-107280549	0.364402	1.97933	0.022	0.005
chr10-107319369-107320257	0.913665	0.835045	0.012	0.006
chr10-107321514-107322455	0.8286	-0.241337	0.016	0.017
chr10-10734438-10735361	0.960839	0.608803	0.047	0.026
chr10-107347787-107348675	0.681775	1.21487	0.04	0.016
chr10-107350102-107351033	0.367119	1.92395	0.016	0.004
chr10-107361326-107362396	0.474342	-0.285897	0.022	0.022
chr10-107362464-107363223	0.0985856	-1.52319	0.009	0.023
chr10-10736920-10737907	0.388698	0.469564	0.047	0.028
chr10-107389291-107390280	0.749637	0.514002	0.016	0.01
chr10-107436633-107437705	0.898107	0.482487	0.016	0.01
chr10-107442370-107443440	0.621457	0.331956	0.019	0.014
chr10-107467401-107468418	0.0951097	-0.278715	0.019	0.019
chr10-107471169-107472128	0.210454	1.07048	0.044	0.019
chr10-107483706-107484549	0.754483	-0.720967	0.009	0.013
chr10-107491412-107492348	0.0315282	-1.79054	0.006	0.018
chr10-107493147-107494027	0.785439	0.317852	0.078	0.053
chr10-107516351-107517318	0.790536	0.673757	0.016	0.008
chr10-107519094-107520033	0.419138	-0.192751	0.022	0.022
chr10-107542733-107543657	0.511284	1.04801	0.084	0.034
chr10-107562691-107563596	0.945492	0.78487	0.016	0.008
chr10-107583217-107584134	0.403884	1.51276	0.019	0.006
chr10-10758380-10759267	0.79462	1.27525	0.022	0.008
chr10-107601223-107602091	0.405496	1.19089	0.05	0.019
chr10-10760615-10761831	0.326975	0.332332	0.097	0.067
chr10-107606190-107607063	0.26322	2.2869	0.012	0.002
chr10-107615083-107616047	0.0951355	-1.12728	0.012	0.022
chr10-107626247-107627325	0.578967	1.14947	0.034	0.013
chr10-107627800-107628798	0.115199	-0.749484	0.009	0.014
chr10-107635088-107635964	0.59385	0.359477	0.034	0.025
chr10-107636148-107637173	0.123348	1.78744	0.019	0.005
chr10-107639794-107640856	0.394468	0.816674	0.012	0.006
chr10-107641333-107642439	0.00656551	3.65725	0.016	0.001
chr10-107645891-107646798	0.926504	0.263796	0.034	0.025
chr10-107662286-107663187	0.544584	0.536775	0.025	0.014
chr10-107682625-107683491	0.320027	0.539074	0.025	0.016
chr10-107716384-107717317	0.162387	1.26355	0.065	0.022
chr10-107718301-107719235	0.975864	2.46563	0.016	0.002
chr10-107719764-107720691	0.868681	0.186545	0.028	0.022
chr10-107724175-107725198	0.176527	0.425112	0.012	0.008
chr10-107735303-107736129	0.889196	1.41172	0.019	0.006
chr10-107739660-107740555	0.826462	0.573898	0.072	0.037
chr10-107746414-107747314	0.1293	0.801124	0.037	0.019
chr10-107747524-107748308	0.32923	0.843741	0.022	0.011
chr10-107752150-107752920	0.146919	-0.511011	0.022	0.025
chr10-107799650-107800562	0.0536017	1.07747	0.069	0.029
chr10-107803960-107804798	0.650916	0.357288	0.028	0.019
chr10-10781887-10782763	0.707167	0.569118	0.016	0.01
chr10-10784032-10784701	0.669729	0.271493	0.044	0.034
chr10-10785034-10785969	0.0209427	-0.222362	0.075	0.077
chr10-107858417-107859465	0.130891	1.27995	0.075	0.026
chr10-107870360-107871304	0.505792	0.287851	0.037	0.026
chr10-10787740-10788627	0.607858	0.356022	0.069	0.046
chr10-107894822-107895528	0.691528	-0.913074	0.012	0.023
chr10-107899628-107900643	0.370223	-0.696248	0.009	0.013
chr10-107901226-107902369	0.659154	1.07141	0.034	0.014
chr10-107905052-107906160	0.188604	0.437144	0.215	0.132
chr10-107909340-107910357	0.902765	0.634465	0.05	0.03
chr10-107911569-107912298	0.218787	1.12979	0.022	0.008
chr10-107912773-107913673	0.159598	1.0688	0.062	0.028
chr10-107914320-107915233	0.114739	-1.94701	0.003	0.011
chr10-107921436-107922275	0.865531	1.14573	0.031	0.012
chr10-107922578-107923457	0.371389	-0.388374	0.016	0.018
chr10-107924986-107925870	0.0138033	-0.362221	0.028	0.03
chr10-107929906-107930895	0.599063	0.518082	0.047	0.028
chr10-107932127-107932998	0.793497	0.450206	0.14	0.085
chr10-107933529-107934201	0.134575	1.52225	0.016	0.005
chr10-107947718-107948723	0.277842	0.860821	0.031	0.016
chr10-107956384-107957359	0.0511737	1.97896	0.022	0.005
chr10-107966608-107967640	0.333548	1.94553	0.028	0.006
chr10-107970887-107972122	0.197159	-0.128519	0.044	0.044
chr10-107985993-107987125	0.397169	0.305768	0.012	0.008
chr10-107994768-107995827	0.499948	0.126897	0.072	0.053
chr10-108010641-108011731	0.478772	0.757462	0.019	0.01
chr10-108016050-108016541	0.215291	2.25569	0.012	0.002
chr10-108043052-108043947	0.195874	-0.332628	0.062	0.065
chr10-108059741-108060895	0.127703	0.209324	0.118	0.09
chr10-108061809-108062839	0.837259	0.398622	0.012	0.008
chr10-108074710-108075634	0.371502	-0.331452	0.047	0.054
chr10-108088105-108088939	0.320676	-0.164944	0.044	0.042
chr10-108089402-108090326	0.241754	-0.248093	0.034	0.037
chr10-108113052-108113994	0.789182	0.378575	0.022	0.017
chr10-108120389-108121311	0.890047	0.300167	0.012	0.008
chr10-108133546-108134572	0.941055	-0.273894	0.022	0.024
chr10-10814323-10815332	0.444077	-0.182896	0.012	0.012
chr10-108155172-108156094	0.527477	0.246591	0.022	0.016
chr10-108161574-108162515	0.244924	0.116759	0.477	0.347
chr10-108170505-108171545	0.992667	0.829015	0.016	0.007
chr10-108172832-108173742	0.568825	0.313058	0.069	0.042
chr10-10817835-10818886	0.360134	-0.441998	0.016	0.018
chr10-108184593-108185359	0.405465	-0.170922	0.05	0.048
chr10-108185497-108186308	0.0221336	-1.31841	0.009	0.019
chr10-108190056-108190995	0.79716	1.68546	0.012	0.004
chr10-108191243-108192189	0.496038	0.589266	0.016	0.01
chr10-108192360-108193208	0.139522	2.09169	0.022	0.005
chr10-108228446-108229432	0.764819	0.50943	0.012	0.007
chr10-108236639-108237560	0.543639	0.770745	0.028	0.014
chr10-108238989-108239751	0.957217	0.821054	0.034	0.017
chr10-108289612-108290417	0.333811	0.136175	0.016	0.013
chr10-108291596-108292504	0.592092	0.559044	0.031	0.018
chr10-108300600-108301499	0.81163	0.134504	0.093	0.068
chr10-108313569-108314534	0.480941	0.561689	0.031	0.019
chr10-108329533-108330335	0.348514	0.986906	0.025	0.011
chr10-108331530-108332437	0.951464	0.357644	0.318	0.188
chr10-108332976-108333819	0.567882	0.220316	0.146	0.101
chr10-108336522-108337538	0.344955	-0.543929	0.022	0.025
chr10-108339653-108340505	0.415071	0.200256	0.012	0.01
chr10-108350180-108351122	0.107363	0.23435	0.153	0.107
chr10-108352820-108353687	0.701203	1.22833	0.025	0.01
chr10-108354419-108355388	0.992189	0.138367	0.012	0.01
chr10-108360443-108361287	0.591447	-0.304988	0.044	0.048
chr10-108377918-108378882	0.664446	0.930397	0.016	0.007
chr10-108385037-108385989	0.161183	0.817492	0.075	0.041
chr10-108388188-108389170	0.780539	0.505725	0.025	0.016
chr10-108389617-108390533	0.508712	0.326517	0.04	0.028
chr10-108406586-108407471	0.930786	-0.296972	0.012	0.013
chr10-108414775-108415688	0.891099	0.862186	0.025	0.013
chr10-108420402-108421312	0.906441	0.627275	0.053	0.03
chr10-108427973-108428979	0.522379	0.217123	0.031	0.023
chr10-108431949-108432788	0.488138	-0.137905	0.012	0.012
chr10-108433668-108434580	0.889304	0.226963	0.05	0.036
chr10-108436081-108436890	0.552317	0.328073	0.069	0.047
chr10-108446037-108446978	0.301723	0.543856	0.224	0.128
chr10-108454595-108455468	0.734477	0.842873	0.028	0.013
chr10-108466253-108467096	0.713454	-0.284011	0.016	0.016
chr10-108470277-108471221	0.279206	-0.167972	0.019	0.019
chr10-108483659-108484541	0.928908	0.518946	0.028	0.016
chr10-108486939-108487886	0.0583263	1.73109	0.016	0.005
chr10-108504527-108505450	0.0277641	-0.640393	0.019	0.022
chr10-108524206-108525103	0.406232	1.00261	0.059	0.026
chr10-108531069-108532072	0.0836805	-0.631101	0.022	0.029
chr10-108532119-108533000	0.980553	0.696229	0.028	0.016
chr10-108535615-108536418	0.896256	0.518379	0.019	0.011
chr10-108537327-108538182	0.196149	0.662715	0.022	0.012
chr10-108538322-108539305	0.936703	1.21429	0.022	0.008
chr10-108556833-108557743	0.0319596	2.57435	0.016	0.002
chr10-108558721-108559750	0.965409	0.895123	0.028	0.013
chr10-108567917-108568813	0.831504	1.06055	0.065	0.026
chr10-108570912-108571844	0.349996	-1.21079	0.006	0.013
chr10-108581162-108582167	0.815148	-0.24967	0.028	0.029
chr10-108583384-108584329	0.0566292	-1.01503	0.012	0.022
chr10-10864458-10865508	0.036019	-0.342613	0.059	0.067
chr10-108649132-108650154	0.944376	0.358759	0.09	0.066
chr10-108660121-108661021	0.0950476	1.33538	0.04	0.014
chr10-108733517-108734478	0.368508	-0.196889	0.022	0.022
chr10-108738007-108738835	0.756231	0.747799	0.016	0.008
chr10-108744442-108745426	0.573684	0.994811	0.034	0.014
chr10-108762742-108763583	0.790571	0.359847	0.012	0.008
chr10-108765950-108766713	0.196168	-0.571489	0.009	0.012
chr10-108782575-108783446	0.788658	-0.376989	0.009	0.012
chr10-108831845-108832830	0.064787	1.13506	0.053	0.022
chr10-108868004-108868962	0.0544379	1.51572	0.016	0.005
chr10-108880319-108881180	0.287601	-0.54605	0.009	0.012
chr10-10889341-10890125	0.357956	1.46714	0.016	0.005
chr10-108919973-108920876	0.974519	0.273228	0.04	0.031
chr10-108929428-108930418	0.624104	0.491746	0.028	0.018
chr10-10893283-10894279	0.240652	-0.365609	0.028	0.03
chr10-108933892-108934733	0.0173785	-9.25314	0	0.013
chr10-108970356-108971327	0.024204	-1.03614	0.012	0.023
chr10-108979362-108980284	0.156419	2.42666	0.022	0.004
chr10-109002813-109003588	0.393194	-0.43495	0.012	0.014
chr10-109010540-109011430	0.640628	0.376348	0.202	0.12
chr10-109079615-109080467	0.150278	0.919751	0.04	0.019
chr10-109099565-109100683	0.975118	0.536348	0.044	0.028
chr10-109126334-109127489	0.739347	1.28085	0.031	0.011
chr10-109129369-109130325	0.282868	1.12743	0.025	0.011
chr10-109149059-109149978	0.850643	0.512482	0.012	0.007
chr10-109151746-109152798	0.862342	0.804926	0.019	0.01
chr10-109155474-109156400	0.120036	0.864195	0.084	0.042
chr10-109249400-109250310	0.837896	0.316108	0.031	0.022
chr10-109293400-109294377	0.834281	0.59204	0.025	0.014
chr10-109327343-109328175	0.10641	-0.932459	0.006	0.011
chr10-109383312-109384223	0.810181	0.180831	0.081	0.062
chr10-109430811-109431748	0.0995751	-0.316937	0.019	0.02
chr10-109486718-109487772	0.0696278	2.25644	0.025	0.005
chr10-109491656-109492604	0.510677	0.241908	0.022	0.017
chr10-109495978-109496857	0.157567	-0.22441	0.012	0.012
chr10-109606830-109607917	0.215941	1.61669	0.012	0.004
chr10-109647590-109648289	0.856249	0.212749	0.016	0.012
chr10-109648763-109649701	0.836479	-0.31931	0.04	0.044
chr10-109664611-109665527	0.817651	0.284884	0.05	0.034
chr10-109666959-109667925	0.253208	-0.266447	0.034	0.037
chr10-109684264-109685180	0.20459	0.463451	0.078	0.048
chr10-109712784-109713691	0.386241	-0.446937	0.016	0.018
chr10-109746582-109747537	0.850109	1.12781	0.04	0.017
chr10-109796647-109797567	0.219146	-0.314747	0.028	0.029
chr10-109828836-109829705	0.472938	1.043	0.016	0.007
chr10-109830304-109831211	0.300547	-0.226782	0.016	0.014
chr10-109832648-109833540	0.266668	0.979795	0.065	0.028
chr10-109852140-109853046	0.728352	0.42632	0.034	0.022
chr10-109860949-109862018	0.592315	0.904045	0.047	0.02
chr10-109863356-109864054	0.425558	0.435134	0.012	0.008
chr10-109871007-109871815	0.059937	-1.81996	0.003	0.01
chr10-109872062-109873116	0.0356902	-0.58167	0.022	0.028
chr10-109875269-109876044	0.243679	2.01293	0.016	0.004
chr10-109883530-109884441	0.0484911	-2.07554	0.003	0.011
chr10-109888402-109889326	0.457216	-0.175296	0.031	0.029
chr10-109903514-109904407	0.351108	0.496514	0.075	0.047
chr10-109905674-109906603	0.150835	-0.584896	0.009	0.011
chr10-109907000-109907849	0.709568	0.269609	0.016	0.012
chr10-109917143-109918006	0.146748	1.35902	0.037	0.013
chr10-109920690-109921302	0.644584	0.191346	0.087	0.064
chr10-109921391-109921939	0.578122	0.26412	0.078	0.058
chr10-109927310-109928230	0.0350301	-1.13864	0.012	0.024
chr10-109928798-109929744	0.548753	0.657944	0.037	0.019
chr10-109930347-109931170	0.0310071	9.09765	0.012	0
chr10-109950060-109951009	0.71392	-0.113502	0.022	0.022
chr10-109954758-109955571	0.921442	0.394114	0.034	0.023
chr10-109963163-109964072	0.43784	1.40084	0.025	0.008
chr10-109970905-109971810	0.363043	0.541199	0.012	0.008
chr10-109973093-109973966	0.219975	0.785037	0.128	0.064
chr10-109976120-109977196	0.690962	0.386205	0.134	0.091
chr10-109985687-109986572	0.882674	0.364324	0.056	0.037
chr10-109994049-109994900	0.969799	0.603857	0.028	0.014
chr10-109999613-110000326	0.918337	-0.402054	0.016	0.02
chr10-110000697-110001570	0.634465	0.378386	0.065	0.041
chr10-110030525-110031383	0.457563	2.16514	0.012	0.002
chr10-110034396-110035341	0.495529	0.265182	0.156	0.112
chr10-110037416-110038276	0.839054	1.60033	0.028	0.007
chr10-110045093-110046041	0.912655	0.565648	0.019	0.011
chr10-110046489-110047335	0.264723	-0.315225	0.016	0.017
chr10-110056833-110057589	0.723216	1.31537	0.04	0.014
chr10-110058065-110059010	0.892996	0.520198	0.034	0.022
chr10-110061022-110061958	0.00995518	1.42899	0.09	0.029
chr10-110070964-110071889	0.627746	0.995224	0.047	0.02
chr10-110073702-110074546	0.00187376	-8.84734	0	0.01
chr10-110084876-110085807	0.211343	1.33829	0.062	0.019
chr10-110088210-110089294	0.808345	1.02492	0.025	0.01
chr10-110133457-110134389	0.98006	0.817387	0.012	0.006
chr10-110191659-110192572	0.92091	0.921587	0.053	0.023
chr10-110233321-110234232	0.237915	-0.60751	0.012	0.016
chr10-110241656-110242741	0.669819	2.60021	0.016	0.002
chr10-110270189-110271124	0.0582231	1.23014	0.05	0.019
chr10-110273235-110274210	0.0994447	0.949314	0.04	0.019
chr10-110309348-110310278	0.778843	1.50423	0.028	0.008
chr10-11031970-11032907	0.527749	0.213295	0.016	0.011
chr10-110334500-110335392	0.535366	0.631901	0.016	0.01
chr10-110356228-110357099	0.265762	-0.311188	0.009	0.01
chr10-110386188-110387223	0.741537	1.11138	0.056	0.023
chr10-110388788-110389660	0.656499	-0.344026	0.009	0.01
chr10-110398351-110399391	0.256102	1.48129	0.025	0.008
chr10-110429344-110430199	0.450324	0.99556	0.056	0.024
chr10-110444073-110445002	0.407385	-0.338089	0.028	0.032
chr10-110473865-110474747	0.948189	1.20088	0.012	0.005
chr10-110474867-110475960	0.736766	0.551434	0.012	0.008
chr10-110477491-110478420	0.564479	0.780591	0.047	0.024
chr10-110482234-110483859	0.189348	1.07824	0.053	0.024
chr10-110484667-110485636	0.371803	0.775921	0.097	0.048
chr10-110530758-110531583	0.572688	1.80252	0.012	0.004
chr10-110534300-110535193	0.371099	0.509388	0.084	0.05
chr10-110565920-110566820	0.0985401	1.55435	0.05	0.016
chr10-110573221-110574162	0.571356	0.51927	0.019	0.013
chr10-110585738-110586851	0.367038	0.735319	0.031	0.017
chr10-110587128-110588102	0.663436	0.406884	0.187	0.119
chr10-110596227-110597344	0.104049	-0.831043	0.006	0.01
chr10-110600065-110601000	0.965932	0.512703	0.016	0.01
chr10-110603955-110604806	0.269905	-1.14328	0.009	0.018
chr10-110610007-110610909	0.780166	0.923869	0.016	0.007
chr10-110615034-110615959	0.914729	0.467728	0.037	0.023
chr10-110676232-110677253	0.242619	0.919571	0.093	0.042
chr10-110724676-110725565	0.257625	0.568805	0.025	0.014
chr10-110727535-110728448	0.279706	0.754978	0.022	0.011
chr10-110733222-110734044	0.636517	0.784553	0.034	0.018
chr10-110744947-110745861	0.757743	0.212897	0.445	0.298
chr10-110750800-110751718	0.0930776	-2.2042	0.003	0.014
chr10-110755932-110756812	0.391256	0.768332	0.069	0.037
chr10-110760320-110761242	0.154084	0.791808	0.047	0.023
chr10-110769251-110770179	0.43422	0.496191	0.012	0.008
chr10-110782383-110783297	0.207178	0.42471	0.037	0.024
chr10-110787801-110788740	0.957505	-0.28639	0.019	0.022
chr10-110794469-110795388	0.707696	0.102577	0.349	0.256
chr10-110806255-110807142	0.998419	0.179981	0.09	0.065
chr10-110811223-110812099	0.289931	-0.876347	0.006	0.011
chr10-11081220-11082151	0.791392	-0.153169	0.069	0.062
chr10-110818245-110819302	0.643245	1.65735	0.022	0.006
chr10-110821350-110822274	0.882054	1.08011	0.031	0.014
chr10-110832061-110832961	0.245916	0.819584	0.025	0.012
chr10-110835016-110835944	0.926085	0.521558	0.106	0.064
chr10-110836543-110837480	0.621139	-0.236424	0.012	0.013
chr10-110840680-110841341	0.0693571	1.82747	0.022	0.006
chr10-110855698-110856587	0.0961976	3.18149	0.012	0.001
chr10-110867724-110868622	0.862337	0.216977	0.053	0.04
chr10-110874464-110875417	0.843529	0.523419	0.037	0.024
chr10-110877696-110878282	0.752339	0.220941	0.025	0.018
chr10-110879367-110880474	0.624577	1.00152	0.044	0.019
chr10-110899837-110900705	0.478243	0.697242	0.05	0.026
chr10-110912035-110912948	0.169263	0.154486	0.034	0.028
chr10-110916392-110917340	0.799826	0.339812	0.019	0.013
chr10-110919539-110920568	0.477242	0.155605	0.483	0.34
chr10-110922449-110923138	0.527168	0.723667	0.028	0.014
chr10-110927272-110928185	0.355659	0.198056	0.243	0.166
chr10-110931085-110931563	0.74624	0.325222	0.081	0.049
chr10-110931640-110932214	0.607973	1.01034	0.106	0.044
chr10-110933976-110934801	0.939115	0.349274	0.037	0.024
chr10-110935588-110936624	0.803176	0.626046	0.031	0.018
chr10-110939582-110940272	0.643077	0.536434	0.025	0.016
chr10-110945627-110946522	0.715459	0.710539	0.04	0.022
chr10-110952850-110953916	0.428181	0.601386	0.078	0.042
chr10-110971738-110972596	0.630214	-1.23388	0.006	0.014
chr10-110974222-110975094	0.233455	1.148	0.028	0.011
chr10-110975775-110976683	0.174585	1.01525	0.118	0.052
chr10-110989445-110990399	0.249104	0.801916	0.031	0.017
chr10-110991166-110992571	0.134782	1.71239	0.056	0.014
chr10-110994320-110995561	0.582804	0.519137	0.022	0.013
chr10-110998765-110999707	0.396281	1.07951	0.047	0.02
chr10-111005364-111006398	0.702184	0.471658	0.031	0.019
chr10-111009575-111010468	0.229666	0.164534	0.377	0.277
chr10-111010990-111011681	0.349193	0.295567	0.128	0.084
chr10-111031275-111032353	0.833418	-0.100695	0.143	0.13
chr10-111032657-111033373	0.14285	0.881459	0.081	0.04
chr10-111040077-111041054	0.200684	0.622355	0.031	0.018
chr10-111047929-111048497	0.339135	1.21896	0.012	0.005
chr10-111052750-111053626	0.164389	1.76001	0.019	0.005
chr10-111055635-111056517	0.0970912	1.44035	0.028	0.008
chr10-111073189-111074456	0.541179	1.02918	0.022	0.01
chr10-111084055-111085083	0.708137	1.73907	0.019	0.005
chr10-111088214-111089552	0.989637	0.780839	0.044	0.022
chr10-111094083-111094948	0.66454	-0.206856	0.012	0.012
chr10-111096969-111097860	0.0277334	1.80087	0.022	0.005
chr10-111099755-111100659	0.566146	0.377121	0.078	0.047
chr10-111101928-111102787	0.892076	0.539565	0.025	0.016
chr10-111102897-111103786	0.312401	-0.161414	0.019	0.019
chr10-111104844-111105688	0.801233	0.641669	0.012	0.007
chr10-111107110-111107929	0.44917	0.380505	0.025	0.016
chr10-111108494-111109364	0.139693	0.442154	0.078	0.048
chr10-111110640-111111560	0.400172	-0.389833	0.028	0.031
chr10-111121468-111122414	0.764851	0.823275	0.016	0.007
chr10-111134119-111135027	0.938119	1.20562	0.012	0.005
chr10-111142531-111143326	0.966167	1.03768	0.012	0.005
chr10-111143747-111144532	0.332019	1.57662	0.034	0.01
chr10-111149606-111149995	0.628057	1.08873	0.019	0.007
chr10-111156747-111157738	0.0144041	-0.400404	0.009	0.011
chr10-111164245-111165158	0.823372	0.302368	0.586	0.364
chr10-111165581-111166197	0.19479	0.136346	0.106	0.08
chr10-111173622-111174492	0.524945	1.40045	0.016	0.005
chr10-111180339-111181213	0.906512	1.05476	0.025	0.011
chr10-111183529-111184495	0.888097	0.951882	0.05	0.022
chr10-111187830-111188801	0.439997	0.52606	0.09	0.055
chr10-111189861-111190785	0.0359447	-0.387574	0.028	0.03
chr10-111201623-111202581	0.512895	1.4008	0.012	0.005
chr10-111222959-111223821	0.0780446	-0.347901	0.025	0.026
chr10-111226239-111227143	0.77247	0.392294	0.059	0.037
chr10-111227427-111228181	0.708808	1.12102	0.016	0.006
chr10-111234278-111235136	0.899207	0.335502	0.1	0.068
chr10-111247919-111249133	0.316545	0.987364	0.05	0.022
chr10-111249486-111250296	0.261391	1.64907	0.012	0.004
chr10-111250475-111251336	0.377968	2.50703	0.016	0.002
chr10-111252377-111253304	0.598522	1.67111	0.019	0.005
chr10-111298230-111299162	0.628921	0.224742	0.533	0.37
chr10-111312993-111313898	0.0117692	-0.848965	0.016	0.023
chr10-111317716-111318625	0.435067	-1.58007	0.003	0.01
chr10-111327922-111328846	0.32023	-0.846374	0.006	0.011
chr10-111335737-111336707	0.970849	0.279562	0.072	0.054
chr10-111354334-111355301	0.198569	-0.839367	0.006	0.01
chr10-111359636-111360577	0.260496	0.831822	0.016	0.008
chr10-111363828-111364818	0.928901	0.234805	0.019	0.013
chr10-111371217-111372101	0.164575	1.15725	0.022	0.008
chr10-111373106-111374008	0.456845	1.35536	0.028	0.01
chr10-111377769-111378885	0.571104	0.544275	0.022	0.014
chr10-111381415-111382433	0.400539	0.825262	0.059	0.03
chr10-111387848-111388750	0.862115	1.9543	0.016	0.004
chr10-111389607-111390520	0.405283	0.552305	0.243	0.131
chr10-111409659-111410710	0.553655	-1.72421	0.003	0.01
chr10-111419524-111420464	0.441171	0.244721	0.059	0.042
chr10-111422284-111423114	0.811546	0.831202	0.044	0.02
chr10-111440737-111441620	0.0710723	-0.902203	0.006	0.01
chr10-111443925-111444842	0.0745932	1.68771	0.022	0.006
chr10-111445963-111446915	0.334508	0.914744	0.047	0.023
chr10-111456777-111457767	0.249743	0.388818	0.112	0.073
chr10-111460203-111461122	0.281437	-0.39391	0.022	0.024
chr10-111472716-111473591	0.858771	0.246317	0.564	0.396
chr10-11148941-11149842	0.69926	0.209828	0.595	0.43
chr10-111502888-111503700	0.867452	0.645113	0.097	0.053
chr10-111506006-111506905	0.837072	0.38945	0.424	0.253
chr10-111507472-111508414	0.593203	0.39874	0.137	0.084
chr10-111515972-111516728	0.937238	0.714999	0.137	0.07
chr10-111516835-111517482	0.243506	0.881971	0.081	0.037
chr10-111521514-111522254	0.558604	0.205229	0.019	0.014
chr10-111526518-111527475	0.106488	-0.79793	0.009	0.014
chr10-111531778-111532721	0.574604	1.22259	0.019	0.007
chr10-111532935-111534049	0.000318126	-2.21865	0.003	0.013
chr10-111534092-111534957	0.051828	2.294	0.019	0.004
chr10-111536780-111537795	0.792393	0.379926	0.062	0.04
chr10-111539522-111540475	0.18894	0.619702	0.199	0.109
chr10-111543602-111544532	0.188182	1.16336	0.062	0.026
chr10-111547457-111548462	0.795521	1.59133	0.012	0.004
chr10-111549856-111550939	0.977529	0.445256	0.056	0.035
chr10-111553449-111554346	0.402012	0.365088	0.062	0.04
chr10-111558303-111559423	0.506203	0.395163	0.084	0.053
chr10-111561923-111562697	0.929831	0.573495	0.019	0.011
chr10-111566703-111567648	0.648034	0.642805	0.053	0.028
chr10-111568782-111569755	0.312705	1.39377	0.022	0.007
chr10-111570527-111571484	0.300704	1.16267	0.044	0.017
chr10-111575733-111576587	0.518532	0.295334	0.078	0.053
chr10-111579184-111580093	0.923388	0.219426	0.034	0.028
chr10-111583543-111584467	0.529348	1.33038	0.028	0.011
chr10-111595362-111596206	0.198879	-0.656377	0.009	0.011
chr10-111596614-111597539	0.450653	0.223381	0.012	0.01
chr10-111599292-111599893	0.876158	0.681342	0.022	0.012
chr10-111600439-111601343	0.040672	-0.265448	0.271	0.273
chr10-111606049-111606933	0.471747	-0.926728	0.006	0.011
chr10-111613411-111614283	0.711759	0.136603	0.022	0.018
chr10-111619509-111620419	0.243934	0.114127	0.012	0.01
chr10-111622560-111623435	0.35043	-0.236311	0.053	0.05
chr10-111623744-111624704	0.281739	-0.431837	0.028	0.036
chr10-111632634-111633605	0.38394	-0.473559	0.009	0.012
chr10-111636767-111637690	0.219931	-0.364095	0.022	0.024
chr10-111648130-111648978	0.336668	0.41863	0.075	0.048
chr10-111651038-111651925	0.00298737	-9.18222	0	0.014
chr10-111654285-111655228	0.529075	0.173955	0.05	0.04
chr10-111658492-111659379	0.860073	0.881049	0.031	0.013
chr10-111670533-111671530	0.578462	0.670734	0.19	0.104
chr10-111672544-111673459	0.68195	0.587212	0.156	0.088
chr10-111676004-111676787	0.9065	2.29869	0.022	0.004
chr10-111686641-111687374	0.518649	1.71426	0.022	0.006
chr10-111689288-111690300	0.581224	0.515177	0.134	0.079
chr10-111694041-111694934	0.969563	0.13577	0.231	0.162
chr10-111699509-111700436	0.59884	0.153444	0.044	0.034
chr10-111713465-111714379	0.40014	1.46435	0.019	0.006
chr10-111715044-111715935	0.887366	0.56919	0.012	0.007
chr10-111719405-111720389	0.57704	-0.139051	0.016	0.014
chr10-111724628-111725564	0.495081	0.763768	0.047	0.026
chr10-111729190-111730091	0.925454	1.2131	0.012	0.005
chr10-111732446-111733349	0.00149664	2.19667	0.031	0.006
chr10-111735738-111736661	0.983806	0.71897	0.04	0.02
chr10-111741248-111742081	0.80403	1.10605	0.031	0.013
chr10-111745871-111746763	0.106891	-9.15112	0	0.013
chr10-111748192-111749245	0.883643	0.829429	0.059	0.028
chr10-111754798-111755761	0.404515	0.669437	0.016	0.01
chr10-11175728-11176679	0.0271204	-0.66362	0.016	0.022
chr10-111757455-111758304	0.555271	1.34784	0.025	0.008
chr10-111766812-111767773	0.467239	0.624868	0.109	0.062
chr10-111769303-111770220	0.804145	0.307743	0.106	0.074
chr10-111777647-111778719	0.544366	0.164568	0.047	0.037
chr10-111780397-111781291	0.631662	0.669976	0.025	0.014
chr10-111782141-111783018	0.496594	1.09997	0.016	0.007
chr10-111783799-111784708	0.701616	0.570174	0.075	0.042
chr10-111787022-111787754	0.750779	0.505293	0.022	0.013
chr10-111787837-111788300	0.0123362	-0.855041	0.012	0.022
chr10-111788998-111789916	0.954645	0.551472	0.034	0.019
chr10-111792452-111793366	0.578132	0.188068	0.025	0.019
chr10-111795487-111796300	0.927712	-0.355571	0.012	0.017
chr10-111798631-111799545	0.402541	0.369278	0.081	0.058
chr10-111801477-111802301	0.47047	0.193509	0.187	0.14
chr10-111803153-111804060	0.597206	0.677821	0.028	0.016
chr10-111813479-111814164	0.0455571	2.44015	0.022	0.004
chr10-111814476-111815383	0.779512	1.05555	0.04	0.016
chr10-111818724-111819797	0.215245	1.21457	0.078	0.03
chr10-111821718-111822788	0.844857	1.07985	0.047	0.019
chr10-111825905-111827803	0.647272	0.821569	0.05	0.024
chr10-111828256-111829173	0.64448	0.314429	0.019	0.014
chr10-111834833-111835684	0.181601	0.690775	0.031	0.017
chr10-111842683-111843484	0.542095	0.416575	0.075	0.046
chr10-111844024-111844758	0.622718	1.54359	0.016	0.005
chr10-111844986-111845862	0.673529	0.457538	0.025	0.016
chr10-111853185-111854006	0.73831	0.573555	0.059	0.037
chr10-111867133-111867847	0.40209	1.15838	0.022	0.008
chr10-111877989-111878900	0.526384	-1.66765	0.006	0.017
chr10-111881303-111882231	0.558475	1.24808	0.012	0.005
chr10-111884303-111885293	0.241334	-0.240053	0.031	0.032
chr10-111893438-111894629	0.147082	0.871639	0.1	0.046
chr10-111895223-111896136	0.577637	-0.284707	0.012	0.016
chr10-111921211-111922150	0.275703	2.50381	0.016	0.002
chr10-111923625-111924434	0.50388	-0.111053	0.037	0.038
chr10-111925142-111925992	0.455936	0.201237	0.215	0.148
chr10-111928464-111929476	0.992689	0.197883	0.012	0.01
chr10-111932494-111933604	0.474793	-0.316318	0.022	0.025
chr10-111934992-111935906	0.901666	-0.153925	0.022	0.02
chr10-111945255-111946282	0.0781589	-1.09716	0.009	0.017
chr10-111955597-111956392	0.861573	-1.05228	0.006	0.012
chr10-111957364-111958302	0.73847	0.408073	0.103	0.062
chr10-111966154-111967039	0.517217	-0.113699	0.031	0.03
chr10-111977232-111978212	0.591159	0.458879	0.09	0.058
chr10-111996810-111997802	0.763166	0.45099	0.037	0.023
chr10-111999106-112000000	0.201641	1.54224	0.031	0.01
chr10-112000239-112001145	0.726906	0.130427	0.053	0.042
chr10-112002290-112003224	0.980612	0.726668	0.025	0.014
chr10-112044114-112045034	0.0483258	-0.19526	0.031	0.031
chr10-112051741-112052687	0.811004	0.18913	0.019	0.014
chr10-112059752-112060655	0.857489	0.286916	0.047	0.032
chr10-112105481-112106404	0.0741163	-0.66794	0.019	0.026
chr10-112138328-112139244	0.723152	0.178968	0.069	0.047
chr10-112163052-112163966	0.796824	0.142438	0.118	0.09
chr10-112176698-112177570	0.173025	-0.881569	0.009	0.014
chr10-112203218-112204123	0.236516	0.956208	0.053	0.023
chr10-112246840-112247568	0.206811	0.551194	0.022	0.014
chr10-112248142-112249014	0.9573	0.261282	0.022	0.016
chr10-112255639-112256599	0.495878	0.30894	0.031	0.023
chr10-112267672-112268498	0.335737	-0.436297	0.012	0.014
chr10-112269924-112270779	0.333556	0.251563	0.075	0.054
chr10-11226993-11227977	0.815959	1.12797	0.062	0.026
chr10-112277774-112278721	0.372196	0.67892	0.028	0.016
chr10-11229468-11230441	0.822802	0.76928	0.031	0.016
chr10-112314869-112315900	0.583645	0.324048	0.012	0.01
chr10-112378143-112379183	0.00750652	-1.28496	0.012	0.025
chr10-11238752-11239660	0.117205	1.60896	0.012	0.004
chr10-112400441-112401531	0.43486	0.704943	0.097	0.056
chr10-112419279-112420205	0.665448	0.573873	0.012	0.007
chr10-112423082-112423988	0.233114	-0.283135	0.028	0.028
chr10-112484029-112484760	0.776739	-0.250721	0.009	0.011
chr10-112485261-112486124	0.324912	-0.628064	0.012	0.018
chr10-11250121-11251014	0.773814	0.185318	0.025	0.02
chr10-112521140-112522109	0.209087	-0.65484	0.022	0.028
chr10-112530116-112530864	0.452048	1.25357	0.012	0.005
chr10-112564262-112565368	0.873417	0.584627	0.016	0.008
chr10-112568441-112569378	0.232266	-0.523703	0.019	0.024
chr10-112581627-112582601	0.847046	0.687666	0.034	0.018
chr10-112619415-112620345	0.961015	0.750959	0.056	0.03
chr10-112787710-112788848	0.0812392	1.25526	0.031	0.011
chr10-11280563-11281486	0.780894	0.312173	0.551	0.361
chr10-11286414-11287132	0.904689	0.709452	0.031	0.017
chr10-112876400-112877288	0.513212	0.307305	0.012	0.008
chr10-112882926-112883916	0.198881	0.947592	0.05	0.022
chr10-112893421-112894335	0.162871	1.0177	0.037	0.018
chr10-112894696-112895781	0.158944	-1.828	0.003	0.012
chr10-112896421-112897324	0.790123	1.1241	0.019	0.007
chr10-112928504-112929373	0.816222	0.236044	0.333	0.223
chr10-112961764-112962842	0.790971	1.17549	0.037	0.014
chr10-112977305-112978227	0.826915	0.997051	0.022	0.01
chr10-112998991-113000023	0.37765	2.00377	0.044	0.01
chr10-11300476-11300939	0.00162807	3.24569	0.025	0.002
chr10-113021507-113022390	0.0999138	1.21648	0.034	0.013
chr10-113022410-113022921	0.0536037	2.49798	0.037	0.006
chr10-113027107-113027985	0.923566	0.278857	0.028	0.02
chr10-113034074-113035035	0.785487	0.12246	0.044	0.035
chr10-11305431-11306357	0.273165	0.185265	0.05	0.038
chr10-113105620-113106370	0.62954	-0.440803	0.019	0.023
chr10-113141413-113142268	0.214159	-0.893793	0.016	0.025
chr10-11317646-11318663	0.0703038	1.49694	0.05	0.014
chr10-11321931-11322808	0.710471	0.880941	0.019	0.01
chr10-11331885-11332858	0.691938	0.373485	0.059	0.041
chr10-113341869-113342758	0.181718	0.971785	0.037	0.017
chr10-113346136-113347176	0.886262	1.16254	0.019	0.007
chr10-113421333-113422298	0.978807	1.18239	0.04	0.016
chr10-113430952-113431936	0.0347871	-0.199031	0.1	0.102
chr10-11343205-11344131	0.200543	0.126351	0.355	0.265
chr10-113440579-113441511	0.480175	0.312309	0.012	0.008
chr10-113446618-113447510	0.503862	0.831933	0.04	0.019
chr10-11350071-11350750	0.775833	1.65458	0.012	0.004
chr10-11361991-11362855	0.237165	0.589046	0.04	0.024
chr10-11362940-11363913	0.0975289	-0.815543	0.012	0.018
chr10-113686189-113687091	0.137285	0.613719	0.022	0.012
chr10-11413175-11414108	0.587769	-0.383485	0.009	0.012
chr10-114362224-114363209	0.32737	0.760052	0.019	0.01
chr10-11449643-11450684	0.0445534	0.642527	0.14	0.076
chr10-114548719-114549681	0.420785	-0.109759	0.05	0.049
chr10-114671794-114672751	0.169185	1.71494	0.022	0.006
chr10-114735448-114736362	0.0369938	-0.580103	0.025	0.035
chr10-114737455-114739090	0.175427	-0.21873	0.034	0.032
chr10-114758217-114759198	0.0108918	1.74709	0.062	0.018
chr10-114793718-114794763	0.768163	1.39608	0.022	0.007
chr10-114798066-114798923	0.606824	-0.202543	0.016	0.016
chr10-114800074-114800811	0.0828507	-0.22733	0.05	0.048
chr10-114801195-114802131	0.592852	0.213904	0.156	0.107
chr10-114802372-114803069	0.335182	-0.144795	0.047	0.048
chr10-114852412-114853340	0.760419	0.874419	0.022	0.011
chr10-114856787-114857886	0.519421	0.228255	0.028	0.02
chr10-114858491-114859566	0.521288	-0.915675	0.006	0.01
chr10-114870915-114871772	0.00395931	9.15505	0.016	0
chr10-114874428-114875363	0.506739	-0.103079	0.012	0.012
chr10-11491646-11492585	0.699043	0.438911	0.125	0.078
chr10-114948630-114949524	0.528069	0.886659	0.016	0.007
chr10-114952059-114952914	0.889164	0.289198	0.022	0.014
chr10-114953269-114954053	0.130841	-0.885518	0.016	0.025
chr10-115013263-115014144	0.234939	0.231134	0.09	0.068
chr10-115061297-115062148	0.318093	0.41332	0.022	0.014
chr10-115095587-115096545	0.979111	1.01514	0.031	0.014
chr10-115096919-115097819	0.301003	0.160216	0.047	0.035
chr10-115103963-115104929	0.840308	1.22841	0.031	0.012
chr10-115116015-115117021	0.741189	0.338179	0.028	0.017
chr10-115143363-115144263	0.759934	0.583865	0.044	0.025
chr10-115147076-115148006	0.40331	-1.06592	0.006	0.012
chr10-115169291-115170243	0.767491	-0.256377	0.009	0.01
chr10-115171185-115172175	0.918139	1.01229	0.016	0.007
chr10-115184497-115185403	0.0659955	0.800426	0.227	0.108
chr10-115187102-115187967	0.649031	0.548241	0.012	0.008
chr10-115241029-115241852	0.665525	0.689576	0.047	0.026
chr10-115247828-115248572	0.537845	0.903673	0.04	0.019
chr10-115251011-115251888	0.771118	0.185779	0.461	0.315
chr10-115252265-115252995	0.849333	0.198539	0.106	0.078
chr10-115296341-115297193	0.398242	-0.110803	0.012	0.012
chr10-115315178-115316100	0.826078	0.183427	0.405	0.28
chr10-115323025-115323934	0.625859	0.392552	0.093	0.058
chr10-115326663-115327464	0.783534	0.732047	0.025	0.013
chr10-115328239-115329143	0.100341	0.684502	0.031	0.018
chr10-115333353-115334221	0.578354	0.363761	0.028	0.019
chr10-115342708-115343616	0.601175	2.24576	0.012	0.002
chr10-115361920-115362838	0.192011	0.423521	0.586	0.375
chr10-115377485-115378415	0.624952	0.585569	0.028	0.016
chr10-115381198-115382113	0.734418	0.727163	0.04	0.022
chr10-115384318-115385173	0.0343435	0.200411	0.729	0.514
chr10-115385650-115386197	0.379583	0.565225	0.178	0.097
chr10-115395801-115396751	0.216797	-0.129282	0.019	0.018
chr10-115437841-115438704	0.63237	1.87443	0.016	0.004
chr10-115443514-115444432	0.305943	-1.23794	0.006	0.013
chr10-115450068-115451015	0.04443	1.67696	0.012	0.004
chr10-115462397-115463116	0.728225	0.335109	0.016	0.011
chr10-115468696-115469600	0.951512	1.32571	0.025	0.008
chr10-115472679-115473594	0.554413	0.604737	0.034	0.02
chr10-115491025-115491915	0.654979	0.80755	0.022	0.011
chr10-115493818-115494439	0.649123	1.01745	0.037	0.016
chr10-115494974-115496106	0.408993	-0.558228	0.009	0.012
chr10-115515180-115516025	0.609219	0.5898	0.031	0.019
chr10-115518409-115519224	0.433295	0.198398	0.022	0.017
chr10-115528571-115529466	0.862039	0.378201	0.05	0.036
chr10-115530080-115530843	0.162931	2.11389	0.012	0.002
chr10-115549893-115550881	0.894213	0.600979	0.022	0.012
chr10-115553206-115554101	0.332996	0.514597	0.025	0.013
chr10-115556356-115557317	0.964677	0.517896	0.053	0.029
chr10-115559643-115560423	0.0830347	-0.730829	0.016	0.022
chr10-115560859-115561777	0.28723	0.195896	0.025	0.017
chr10-115572225-115573150	0.677972	0.269444	0.025	0.018
chr10-115578966-115580019	0.2254	-0.282851	0.044	0.048
chr10-115591153-115592049	0.0587997	-1.32374	0.006	0.013
chr10-115593016-115593917	0.587866	0.393779	0.053	0.032
chr10-115595126-115596168	0.969067	1.2127	0.016	0.006
chr10-115618191-115619088	0.0128492	-0.569677	0.04	0.05
chr10-115621068-115621968	0.907123	-0.232769	0.009	0.01
chr10-115623416-115624574	0.60501	0.340864	0.178	0.114
chr10-115627252-115628320	0.508024	1.25081	0.05	0.018
chr10-115652470-115653494	0.141052	0.972517	0.072	0.032
chr10-115664266-115665140	0.207218	-0.430031	0.012	0.014
chr10-115692468-115693513	0.680209	1.31745	0.016	0.006
chr10-115695467-115696659	0.548323	-0.665291	0.022	0.031
chr10-115711609-115712413	0.141028	-0.892858	0.012	0.02
chr10-115713562-115714483	0.317718	0.818904	0.022	0.011
chr10-115718715-115719779	0.972216	0.415295	0.016	0.011
chr10-115728880-115729897	0.403378	0.61173	0.081	0.046
chr10-115733336-115734245	0.236363	0.272422	0.037	0.025
chr10-115742276-115743285	0.0294739	1.79132	0.069	0.018
chr10-115753696-115754508	0.672281	-0.357924	0.059	0.065
chr10-115755894-115756762	0.692034	0.123505	0.012	0.01
chr10-115769866-115770865	0.284003	-0.663864	0.009	0.012
chr10-115774203-115775054	0.414415	-0.436176	0.012	0.014
chr10-115775801-115776993	0.463165	0.847747	0.109	0.048
chr10-115792266-115793176	0.225236	-1.26242	0.006	0.014
chr10-115811330-115812340	0.31862	-0.30365	0.031	0.032
chr10-115816458-115816918	0.035485	-8.67776	0	0.01
chr10-115816959-115817693	0.553582	-0.578085	0.009	0.012
chr10-115821071-115822076	0.862598	0.57337	0.016	0.01
chr10-115828717-115829642	0.133483	1.7245	0.056	0.016
chr10-115830276-115831164	0.891576	0.304094	0.028	0.02
chr10-115833859-115834932	0.58744	0.90222	0.031	0.014
chr10-115846690-115847615	0.314418	0.849936	0.059	0.029
chr10-115855469-115856373	0.297447	-0.742947	0.016	0.025
chr10-115859901-115860911	0.0446775	-0.725257	0.044	0.067
chr10-115867385-115868336	0.306189	0.682356	0.019	0.011
chr10-115892691-115893615	0.828616	-0.620438	0.006	0.01
chr10-115907656-115908588	0.277533	-0.144141	0.012	0.011
chr10-115920959-115921773	0.347963	0.502666	0.025	0.017
chr10-115923064-115924003	0.153764	0.714757	0.065	0.036
chr10-115954363-115955173	0.987749	1.00064	0.019	0.008
chr10-115955327-115956260	0.661046	1.60564	0.019	0.005
chr10-115976022-115976886	0.517292	0.738712	0.019	0.01
chr10-115978772-115979704	0.987983	0.260943	0.047	0.034
chr10-115980154-115981173	0.162503	0.779403	0.084	0.043
chr10-115981766-115982669	0.938039	0.428728	0.037	0.023
chr10-115986368-115987151	0.731226	-0.49136	0.022	0.025
chr10-115987309-115988254	0.849044	0.587383	0.025	0.014
chr10-116006418-116007358	0.451069	0.659216	0.019	0.011
chr10-116017768-116018608	0.618161	0.335396	0.19	0.119
chr10-116061945-116062841	0.62132	0.228589	0.084	0.062
chr10-116072567-116073578	0.980903	0.833539	0.04	0.02
chr10-116073813-116074713	0.841741	1.21484	0.028	0.011
chr10-11607727-11608713	0.729276	0.864414	0.012	0.006
chr10-116080592-116081612	0.084905	-1.88519	0.003	0.01
chr10-116083862-116084959	0.342919	0.370615	0.031	0.02
chr10-116085583-116086454	0.159977	2.46403	0.016	0.002
chr10-116107877-116108925	0.513363	0.411298	0.031	0.02
chr10-116123501-116124499	0.0513697	-0.806401	0.009	0.014
chr10-116131815-116132753	0.506151	0.610037	0.053	0.032
chr10-116143536-116144473	0.393554	1.82756	0.012	0.004
chr10-116145736-116146675	0.209898	0.925148	0.093	0.043
chr10-116175177-116176119	0.664707	0.928003	0.062	0.028
chr10-116177384-116178238	0.314428	1.09838	0.078	0.031
chr10-116180153-116181423	0.627903	-0.368019	0.022	0.024
chr10-116192411-116193460	0.825118	0.402813	0.05	0.035
chr10-116193712-116194433	0.37518	0.272691	0.028	0.019
chr10-116196961-116197729	0.224114	0.161439	0.097	0.073
chr10-116198800-116199693	0.529298	0.382012	0.05	0.031
chr10-116199948-116200806	0.897519	0.761726	0.012	0.007
chr10-116207882-116208750	0.232049	0.115972	0.084	0.064
chr10-116245209-116246074	0.205766	1.0925	0.012	0.005
chr10-116260816-116261760	0.0839337	0.671206	0.115	0.061
chr10-116266540-116267454	0.195057	-0.934579	0.006	0.01
chr10-116271051-116271949	0.640756	0.725654	0.012	0.007
chr10-116274912-116275850	0.149179	-1.82789	0.003	0.01
chr10-116289858-116290646	0.522948	3.34973	0.012	0.001
chr10-116291104-116291982	0.989405	0.375045	0.016	0.01
chr10-116297592-116298526	0.134466	0.932738	0.069	0.03
chr10-116301050-116301966	0.413449	0.720898	0.093	0.049
chr10-116303923-116304800	0.698665	0.96636	0.031	0.014
chr10-116307132-116307992	0.217825	-1.82412	0.003	0.01
chr10-116316220-116317120	0.177257	2.22554	0.012	0.002
chr10-116318940-116319839	0.760237	0.291134	0.112	0.073
chr10-116333579-116334464	0.224256	-0.334096	0.04	0.044
chr10-116341221-116341617	0.6933	1.51988	0.016	0.005
chr10-116341726-116342336	0.273959	-0.728534	0.009	0.013
chr10-116361822-116362612	0.0537567	3.37243	0.019	0.001
chr10-116363586-116364416	0.0822992	-0.288379	0.016	0.016
chr10-116364550-116365461	0.0787998	-1.17167	0.009	0.019
chr10-116368364-116369130	0.622981	-0.831417	0.009	0.014
chr10-116370777-116371659	0.140042	0.15773	0.05	0.038
chr10-116393438-116394351	0.844388	0.800023	0.087	0.042
chr10-116394515-116395227	0.807064	-0.377515	0.009	0.011
chr10-116397604-116398475	0.898298	0.151379	0.075	0.058
chr10-116402702-116403539	0.529131	1.0504	0.04	0.017
chr10-116403634-116404343	0.860539	2.13005	0.019	0.004
chr10-116407439-116408351	0.595418	0.117587	0.016	0.013
chr10-116410764-116411672	0.463249	1.17534	0.09	0.037
chr10-116415972-116416860	0.842437	0.641156	0.028	0.016
chr10-116425890-116426830	0.257909	0.844371	0.031	0.014
chr10-116429359-116430067	0.570252	1.0432	0.025	0.011
chr10-116430289-116431183	0.883883	1.1585	0.019	0.007
chr10-116432772-116433691	0.267594	-0.318188	0.009	0.011
chr10-116434976-116435853	0.998407	-0.338114	0.009	0.011
chr10-116436270-116437176	0.534276	-0.654158	0.009	0.012
chr10-116446951-116447856	0.977339	0.761597	0.044	0.02
chr10-116450198-116450987	0.480132	1.31728	0.016	0.005
chr10-116461014-116461912	0.927154	0.456963	0.028	0.019
chr10-116470224-116471067	0.139038	1.97318	0.016	0.004
chr10-116473297-116474237	0.238649	0.127875	0.28	0.204
chr10-116481662-116482522	0.714306	-0.237853	0.016	0.016
chr10-116483723-116484324	0.215034	1.4876	0.031	0.01
chr10-116488340-116489340	0.812621	1.19766	0.012	0.005
chr10-116518564-116519629	0.132215	1.6112	0.028	0.008
chr10-116529681-116530608	0.822915	0.637051	0.056	0.03
chr10-116536437-116537310	0.662628	0.566728	0.031	0.018
chr10-116559127-116560229	0.804192	0.212034	0.016	0.011
chr10-116567215-116568142	0.498715	-0.288648	0.012	0.013
chr10-116568516-116569264	0.414574	0.21222	0.04	0.034
chr10-116572966-116573867	0.721836	0.671688	0.019	0.011
chr10-116581322-116582183	0.000132588	-0.244896	0.193	0.176
chr10-116615099-116616053	0.964961	0.371476	0.034	0.024
chr10-116632288-116633175	0.81239	0.513805	0.059	0.036
chr10-116633367-116633893	0.595639	0.148576	0.025	0.022
chr10-116652343-116653119	0.594337	0.695534	0.016	0.008
chr10-116653316-116654203	0.667457	0.299902	0.016	0.011
chr10-116656197-116657123	0.168809	-0.162452	0.019	0.018
chr10-116675674-116676341	0.942153	0.693217	0.028	0.016
chr10-116678921-116679491	0.683343	0.241715	0.012	0.01
chr10-116682279-116683065	0.485378	0.456991	0.028	0.018
chr10-116683216-116684092	0.465692	0.837065	0.156	0.068
chr10-116688165-116689035	0.846366	0.754119	0.025	0.013
chr10-116693604-116694517	0.395666	0.173875	0.016	0.012
chr10-116697366-116698279	0.50221	0.666605	0.19	0.103
chr10-116699220-116700194	0.873202	0.590361	0.031	0.02
chr10-116702149-116703049	0.0528031	2.02267	0.059	0.012
chr10-116723304-116724320	0.348538	0.977171	0.034	0.016
chr10-116727495-116728437	0.447027	-0.125083	0.065	0.059
chr10-116728868-116729701	0.533383	1.1077	0.016	0.007
chr10-116733343-116734309	0.926521	0.603099	0.016	0.008
chr10-116739712-116740593	0.269899	0.124423	0.174	0.133
chr10-116741150-116741973	0.364544	0.55469	0.128	0.073
chr10-116743414-116744192	0.646969	1.2174	0.025	0.01
chr10-116746300-116747194	0.894196	-0.164802	0.009	0.01
chr10-116749446-116750315	0.725337	0.370118	0.031	0.022
chr10-116750764-116751586	0.721723	0.405867	0.075	0.048
chr10-116760429-116761428	0.673401	0.674668	0.156	0.084
chr10-116766295-116767213	0.964075	0.872533	0.012	0.006
chr10-116768454-116769323	0.535817	0.597586	0.04	0.023
chr10-116771308-116772216	0.0915311	-0.415793	0.05	0.061
chr10-116778869-116779812	0.63714	1.75765	0.019	0.005
chr10-116788814-116789659	0.804144	0.113955	0.019	0.016
chr10-116790465-116791392	0.580477	0.51523	0.025	0.016
chr10-116797750-116798622	0.810096	0.220288	0.053	0.038
chr10-116806442-116807382	0.809738	0.902574	0.022	0.011
chr10-116809402-116810304	0.443466	0.298732	0.012	0.008
chr10-116810597-116811450	0.177282	-0.693261	0.016	0.023
chr10-116814961-116815885	0.550474	0.265602	0.059	0.042
chr10-116827860-116828778	0.595799	0.351156	0.031	0.02
chr10-116834215-116835199	0.35525	0.843724	0.037	0.019
chr10-116835482-116836445	0.816292	-0.432258	0.009	0.011
chr10-116837600-116838482	0.769035	0.618754	0.031	0.018
chr10-116848542-116849456	0.504459	0.297173	0.224	0.148
chr10-116853168-116854050	0.351284	0.732367	0.016	0.008
chr10-116871477-116872407	0.51997	-0.548685	0.05	0.062
chr10-116876342-116876993	0.452787	1.57859	0.012	0.004
chr10-116877077-116877884	0.717415	1.15154	0.016	0.006
chr10-116883288-116884119	0.555401	0.372434	0.019	0.013
chr10-116890353-116891209	0.116061	0.380139	0.016	0.012
chr10-116895114-116896093	0.356267	-0.239658	0.025	0.026
chr10-116912614-116913495	0.0602603	-0.211949	0.016	0.014
chr10-116922533-116923204	0.766875	-0.453502	0.009	0.012
chr10-116931075-116932064	0.397774	1.41417	0.044	0.014
chr10-116934825-116935751	0.581569	0.162871	0.05	0.037
chr10-116942721-116943631	0.552353	0.850278	0.016	0.007
chr10-116945960-116946808	0.184113	1.16204	0.044	0.017
chr10-116947345-116948252	0.278353	-0.880783	0.012	0.019
chr10-116948787-116949541	0.337352	0.902992	0.069	0.028
chr10-116949944-116950952	0.0913616	0.130012	0.47	0.325
chr10-116954725-116955738	0.672431	1.08553	0.022	0.01
chr10-116962791-116963244	0.479547	1.13747	0.012	0.005
chr10-116965055-116965974	0.0875163	1.36797	0.075	0.026
chr10-116977116-116978157	0.339458	0.575156	0.04	0.024
chr10-116980517-116981545	0.690735	0.205629	0.016	0.011
chr10-116982369-116983226	0.222327	1.07663	0.047	0.02
chr10-116986309-116987256	0.603698	0.309712	0.05	0.035
chr10-116995726-116996681	0.113763	1.93809	0.028	0.007
chr10-116998543-116999543	0.136914	-0.255722	0.019	0.018
chr10-117004409-117005326	0.71693	0.428277	0.109	0.072
chr10-117005787-117006600	0.295081	0.52633	0.069	0.043
chr10-117010832-117011724	0.829989	0.3483	0.028	0.02
chr10-117012088-117013016	0.0267314	1.74625	0.037	0.011
chr10-117020815-117021750	0.742269	0.886271	0.056	0.026
chr10-117023441-117024318	0.18883	0.542955	0.1	0.058
chr10-117025885-117026867	0.353971	0.134504	0.031	0.025
chr10-117033412-117034423	0.642905	0.263529	0.097	0.067
chr10-117035040-117035981	0.257089	-0.499835	0.028	0.036
chr10-117039850-117040884	0.0266996	-0.23886	0.034	0.034
chr10-117043409-117044301	0.840307	0.688837	0.05	0.025
chr10-117045338-117046265	0.171459	0.265604	0.115	0.08
chr10-117058474-117059545	0.0908845	1.6414	0.056	0.016
chr10-117078033-117078939	0.76786	0.733064	0.044	0.022
chr10-117089367-117090307	0.163417	1.5497	0.037	0.011
chr10-117106111-117107018	0.758494	0.332414	0.034	0.025
chr10-117111220-117112012	0.587675	0.354915	0.022	0.014
chr10-117112414-117113221	0.958728	0.282683	0.019	0.013
chr10-117115535-117116508	0.766095	0.309974	0.044	0.03
chr10-117119427-117120240	0.520998	-0.916448	0.006	0.01
chr10-117131109-117132041	0.58637	0.979226	0.016	0.007
chr10-117141703-117142680	0.578809	0.234283	0.019	0.013
chr10-117144146-117145142	0.781894	0.682981	0.053	0.029
chr10-117149765-117150713	0.630727	0.176068	0.093	0.071
chr10-117151113-117151948	0.750805	0.750609	0.168	0.08
chr10-117152362-117153001	0.809136	0.149653	0.019	0.014
chr10-117160135-117161140	0.0488975	1.51366	0.062	0.019
chr10-117162366-117163318	0.821339	0.731693	0.037	0.018
chr10-117166782-117167707	0.0771296	1.80581	0.04	0.011
chr10-117171735-117172654	0.342372	-0.654079	0.009	0.012
chr10-117173634-117174364	0.576023	0.401678	0.034	0.023
chr10-117174461-117175182	0.503212	1.06281	0.025	0.011
chr10-117180921-117181882	0.590279	1.7445	0.031	0.008
chr10-117185376-117186289	0.315785	0.276622	0.044	0.031
chr10-117187697-117188543	0.942336	-0.270244	0.012	0.013
chr10-117189780-117190675	0.228096	0.619617	0.025	0.014
chr10-117192913-117193889	0.209574	-0.388695	0.019	0.02
chr10-117199247-117200141	0.362931	0.92072	0.065	0.03
chr10-117200883-117201765	0.0991801	-0.399325	0.022	0.024
chr10-117203273-117204148	0.601077	-0.104591	0.075	0.068
chr10-117206778-117207660	0.646231	0.751351	0.04	0.022
chr10-117209253-117210153	0.691652	0.329893	0.131	0.082
chr10-117216612-117217497	0.104415	0.839893	0.047	0.023
chr10-117235359-117236307	0.150335	1.03901	0.059	0.024
chr10-117271596-117272574	0.216349	1.71689	0.019	0.005
chr10-117273142-117273965	0.0385023	1.04949	0.016	0.007
chr10-117281821-117282743	0.0369738	2.03488	0.037	0.008
chr10-117290003-117290880	0.0962114	-0.944782	0.019	0.03
chr10-11729215-11729946	0.489095	-1.08822	0.006	0.012
chr10-11730041-11731154	0.198878	0.45078	0.025	0.017
chr10-117330300-117331227	0.748175	0.332268	0.019	0.012
chr10-117335354-117336253	0.447593	1.12563	0.065	0.025
chr10-117342390-117343246	0.358979	0.617171	0.05	0.029
chr10-117346519-117347277	0.543728	0.952069	0.016	0.007
chr10-117355967-117356751	0.937911	0.830033	0.034	0.017
chr10-117369483-117370310	0.843748	0.807514	0.019	0.01
chr10-117376473-117377431	0.392976	0.320367	0.495	0.307
chr10-117379424-117380361	0.577605	-0.331546	0.019	0.022
chr10-117392908-117393940	0.43209	0.447062	0.262	0.157
chr10-117396510-117397446	0.912124	0.473207	0.05	0.032
chr10-117402916-117404050	0.901111	1.59436	0.028	0.008
chr10-117409262-117410086	0.311799	1.4451	0.025	0.008
chr10-117417487-117418455	0.988435	0.353518	0.15	0.094
chr10-117418925-117419561	0.247104	-0.388427	0.016	0.018
chr10-117425527-117426584	0.432851	-0.143002	0.016	0.014
chr10-117432156-117433052	0.77687	0.221013	0.159	0.114
chr10-117435111-117435938	0.410523	0.482647	0.153	0.086
chr10-117441306-117442239	0.402322	0.680681	0.162	0.088
chr10-117444821-117445676	0.593342	0.872573	0.022	0.01
chr10-117446946-117447832	0.917613	-0.299701	0.009	0.011
chr10-117451973-117452685	0.292111	0.415685	0.031	0.019
chr10-117452757-117453438	0.713354	0.469072	0.028	0.017
chr10-117455227-117456133	0.251305	0.356363	0.04	0.028
chr10-117461864-117462759	0.413316	-0.367547	0.012	0.013
chr10-117470950-117471881	0.422655	0.606293	0.031	0.018
chr10-117471932-117472780	0.219045	-0.372237	0.016	0.018
chr10-117477851-117478744	0.243505	0.209903	0.019	0.014
chr10-117493926-117494867	0.0633178	0.430305	0.159	0.101
chr10-117509163-117509993	0.336938	-0.557869	0.019	0.025
chr10-117517164-117518074	0.26416	1.11537	0.1	0.038
chr10-117518367-117519145	0.494592	0.85137	0.016	0.007
chr10-117519400-117520318	0.940719	0.145035	0.053	0.041
chr10-117521325-117522241	0.150388	1.12917	0.143	0.058
chr10-117524910-117525787	0.659289	0.581311	0.069	0.04
chr10-117526475-117527388	0.344084	0.409657	0.025	0.017
chr10-117528543-117529224	0.534932	-0.907232	0.006	0.01
chr10-117531613-117532529	0.423993	-0.169176	0.016	0.018
chr10-117536373-117537087	0.550687	-0.236339	0.028	0.028
chr10-117537185-117538000	0.286027	1.02186	0.065	0.029
chr10-117541266-117542123	0.272795	1.46538	0.044	0.013
chr10-117542917-117543847	0.850865	1.41087	0.019	0.006
chr10-117544335-117545205	0.495718	-0.189262	0.016	0.014
chr10-117547027-117548000	0.253023	0.338127	0.056	0.038
chr10-117551152-117552091	0.559152	0.949946	0.025	0.012
chr10-117553084-117554041	0.463763	0.570488	0.249	0.144
chr10-117554631-117555612	0.771571	0.377022	0.028	0.02
chr10-117556067-117556846	0.229134	-0.644726	0.019	0.025
chr10-117556998-117557626	0.0375115	-2.61331	0.003	0.016
chr10-117559638-117560521	0.420008	0.279667	0.028	0.018
chr10-117562976-117563974	0.273848	0.939499	0.031	0.014
chr10-117564235-117565224	0.336162	1.29621	0.044	0.016
chr10-117571148-117572058	0.711065	0.362809	0.277	0.173
chr10-117575488-117576642	0.407162	0.923325	0.047	0.022
chr10-117578797-117579646	0.426296	0.90558	0.028	0.013
chr10-117579876-117580819	0.948341	0.48904	0.016	0.01
chr10-117583394-117584343	0.826938	0.207322	0.174	0.131
chr10-117586653-117587551	0.486026	0.175099	0.146	0.107
chr10-117591447-117592347	0.183093	0.19763	0.059	0.042
chr10-117601147-117601889	0.520731	0.164713	0.016	0.012
chr10-117603641-117604564	0.92984	0.417802	0.087	0.053
chr10-117619305-117620192	0.000364548	2.34401	0.062	0.011
chr10-117625356-117626376	0.880484	0.709372	0.025	0.013
chr10-117628986-117629910	0.593406	0.325255	0.343	0.224
chr10-117630743-117631417	0.289746	0.656484	0.019	0.01
chr10-117634638-117635461	0.142486	-0.675335	0.016	0.022
chr10-117639796-117640745	0.23997	0.973388	0.034	0.016
chr10-117644106-117645049	0.707661	0.561576	0.059	0.032
chr10-117646836-117647767	0.124472	-1.33687	0.006	0.013
chr10-117651752-117652659	0.571952	0.373535	0.072	0.046
chr10-117659378-117660400	0.551856	1.14285	0.05	0.018
chr10-117662734-117663462	0.508671	0.594451	0.016	0.008
chr10-117663577-117664433	0.443543	0.484556	0.044	0.025
chr10-117665597-117666648	0.502784	0.212647	0.081	0.059
chr10-117669212-117670140	0.48846	0.241955	0.249	0.181
chr10-117672496-117673454	0.463883	0.151894	0.134	0.104
chr10-117676832-117677606	0.442302	0.475397	0.1	0.059
chr10-117682633-117682884	0.424231	0.666032	0.053	0.029
chr10-117682951-117683619	0.598177	0.409482	0.093	0.06
chr10-117687186-117687892	0.0614562	1.17587	0.022	0.008
chr10-117688008-117688837	0.149902	0.217954	0.053	0.038
chr10-117702901-117703865	0.0452497	-1.02105	0.006	0.011
chr10-117706451-117707373	0.515211	0.484399	0.022	0.013
chr10-117710217-117711163	0.169868	0.209165	0.555	0.377
chr10-117717572-117718229	0.490933	0.222645	0.037	0.029
chr10-117721180-117722085	0.179386	2.09762	0.028	0.006
chr10-117722742-117723729	0.157721	1.56689	0.031	0.008
chr10-117730933-117731920	0.324897	0.72712	0.065	0.034
chr10-117741044-117742025	0.638317	0.401312	0.168	0.114
chr10-117743762-117744639	0.654886	0.317105	0.065	0.042
chr10-117745980-117746868	0.353521	0.232652	0.333	0.236
chr10-117789648-117790536	0.565076	0.961575	0.019	0.008
chr10-117792350-117793222	0.176511	0.168955	0.651	0.475
chr10-117799147-117800101	0.938691	0.163133	0.118	0.092
chr10-117809015-117809973	0.469811	0.656542	0.121	0.064
chr10-117813147-117814047	0.762007	0.830268	0.044	0.023
chr10-117816208-117817111	0.0929508	-0.618635	0.019	0.024
chr10-117817852-117818761	0.529456	1.2482	0.044	0.017
chr10-117836334-117837068	0.180871	0.936636	0.019	0.008
chr10-117838631-117839522	0.902122	0.586924	0.025	0.014
chr10-117844776-117846626	0.924135	0.267115	0.629	0.436
chr10-117851314-117852250	0.308739	0.350759	0.087	0.06
chr10-117852749-117853472	0.693604	-0.111159	0.009	0.01
chr10-117860612-117861411	0.631153	1.20065	0.016	0.006
chr10-117864424-117865431	0.564736	0.743801	0.019	0.01
chr10-117872297-117873179	0.860355	0.571928	0.022	0.012
chr10-117873512-117874412	0.607662	0.691959	0.04	0.022
chr10-117874849-117875624	0.982641	0.457848	0.037	0.023
chr10-117888487-117889405	0.849537	0.289906	0.093	0.062
chr10-117896600-117897535	0.227927	-0.102632	0.037	0.036
chr10-117905927-117906866	0.64279	0.435686	0.308	0.185
chr10-117909622-117910512	0.747454	0.841851	0.028	0.013
chr10-117916008-117916937	0.541855	0.668652	0.04	0.022
chr10-117934526-117935759	0.764934	1.18781	0.034	0.013
chr10-117940667-117941568	0.688425	-0.177259	0.053	0.054
chr10-117942679-117943580	0.900007	0.739663	0.012	0.007
chr10-117951702-117952468	0.386021	2.14485	0.019	0.004
chr10-117952685-117953714	0.17379	0.732996	0.031	0.017
chr10-117954664-117955594	0.639385	0.289148	0.022	0.016
chr10-117958184-117959072	0.130862	0.391068	0.012	0.01
chr10-117971562-117972597	0.767983	1.05579	0.016	0.006
chr10-117976037-117976908	0.687125	0.101207	0.012	0.01
chr10-117982213-117983154	0.570924	0.217722	0.084	0.062
chr10-117984622-117985501	0.200286	0.954639	0.031	0.014
chr10-117987571-117988372	0.603358	0.692926	0.04	0.022
chr10-117994648-117995771	0.587624	1.2295	0.031	0.012
chr10-118001286-118002177	0.309747	0.67012	0.022	0.012
chr10-118003366-118004269	0.433941	0.364848	0.047	0.03
chr10-118004649-118005529	0.955107	0.981572	0.037	0.016
chr10-118006787-118007799	0.262478	0.154018	0.087	0.067
chr10-118011633-118012826	0.468996	-0.409992	0.019	0.022
chr10-118016548-118017426	0.727168	0.42075	0.034	0.022
chr10-118034971-118035485	0.993183	0.900919	0.016	0.007
chr10-118038563-118039491	0.243673	2.08887	0.028	0.006
chr10-118043428-118044336	0.385318	-0.315575	0.037	0.038
chr10-118049980-118050923	0.381077	1.97911	0.022	0.005
chr10-118052003-118052918	0.694941	1.15101	0.012	0.005
chr10-118087570-118088468	0.368298	0.555317	0.053	0.03
chr10-118092281-118093139	0.762704	0.508124	0.062	0.038
chr10-118093417-118094343	0.357953	0.823031	0.019	0.01
chr10-118102845-118103826	0.612824	0.464567	0.296	0.179
chr10-118110407-118111275	0.956481	0.64232	0.212	0.11
chr10-118113100-118113978	0.137131	1.05637	0.081	0.034
chr10-118121592-118122457	0.260263	0.820795	0.296	0.142
chr10-118126184-118127104	0.54332	-0.623816	0.009	0.013
chr10-118128765-118129686	0.332351	0.173645	0.025	0.02
chr10-118132733-118133622	0.61689	0.660494	0.075	0.041
chr10-118141267-118142155	0.098801	0.303041	0.67	0.456
chr10-118172196-118173096	0.147969	0.851167	0.028	0.016
chr10-118173603-118174436	0.463972	1.89209	0.016	0.004
chr10-118248808-118249772	0.603031	1.39151	0.028	0.01
chr10-118250626-118251538	0.92808	0.508593	0.121	0.067
chr10-118370193-118371106	0.523952	0.307566	0.206	0.132
chr10-118378416-118379332	0.471568	1.83293	0.016	0.004
chr10-118406574-118407440	0.352617	0.977425	0.012	0.006
chr10-118408156-118409053	0.0744975	2.5183	0.044	0.006
chr10-118441609-118442488	0.127859	1.05552	0.031	0.013
chr10-118445648-118446583	0.599664	1.17725	0.012	0.005
chr10-118451329-118452396	0.0962974	1.97978	0.025	0.006
chr10-118464396-118465256	0.138545	2.39906	0.022	0.004
chr10-118466178-118467176	0.479055	-0.125529	0.044	0.043
chr10-118470263-118471286	0.676869	1.44984	0.016	0.005
chr10-118478977-118479892	0.30435	1.28766	0.072	0.026
chr10-118480690-118481521	0.81923	1.1215	0.012	0.005
chr10-118507254-118508248	0.0475351	1.52824	0.04	0.012
chr10-118536293-118537386	0.992419	0.714673	0.016	0.008
chr10-118537412-118538388	0.941046	0.552003	0.012	0.007
chr10-118545721-118546611	0.69198	1.13033	0.037	0.016
chr10-118558607-118559578	0.3508	1.00787	0.034	0.016
chr10-118564020-118564977	0.847973	0.690488	0.044	0.025
chr10-118586643-118587559	0.430336	0.606318	0.047	0.025
chr10-118595866-118596888	0.0794335	-2.16978	0.003	0.011
chr10-118598269-118599191	0.191461	-0.683917	0.009	0.012
chr10-118600720-118601631	0.607845	0.880561	0.028	0.013
chr10-118612477-118613456	0.667609	0.510824	0.022	0.013
chr10-118614880-118615777	0.844971	0.105996	0.025	0.022
chr10-118617335-118618275	0.626844	2.6229	0.016	0.002
chr10-118625709-118626171	0.0242527	2.81394	0.028	0.004
chr10-118630747-118631643	0.355679	-0.116365	0.078	0.073
chr10-118633417-118634385	0.747378	0.17904	0.037	0.028
chr10-118641034-118642056	0.421667	0.48305	0.019	0.012
chr10-118648856-118649655	0.0775474	-0.282198	0.022	0.022
chr10-118664017-118664813	0.393151	0.48179	0.012	0.008
chr10-118675731-118676619	0.713011	0.508332	0.103	0.06
chr10-118711694-118712512	0.0289689	-0.488607	0.04	0.047
chr10-118713847-118714730	0.320016	0.151357	0.016	0.012
chr10-118716906-118717815	0.302925	0.154695	0.022	0.016
chr10-118718866-118719710	0.343097	-0.801045	0.009	0.014
chr10-118720222-118721171	0.179414	-0.536688	0.04	0.049
chr10-118721840-118722967	0.936495	0.283092	0.125	0.09
chr10-118746659-118747598	0.826776	0.293412	0.078	0.056
chr10-118760950-118761878	0.515127	0.432367	0.019	0.012
chr10-118762418-118762958	0.435836	1.71331	0.019	0.005
chr10-118765769-118766724	0.590889	0.563346	0.034	0.019
chr10-118781695-118782600	0.0291413	1.14714	0.034	0.013
chr10-118792184-118793063	0.858366	0.827705	0.019	0.01
chr10-118794203-118795063	0.572813	0.486622	0.128	0.074
chr10-118804237-118805268	0.403145	0.493046	0.034	0.02
chr10-118810751-118811857	0.104921	-0.462199	0.025	0.029
chr10-118812096-118813079	0.264177	1.45829	0.012	0.004
chr10-118816303-118817397	0.632723	0.864219	0.012	0.006
chr10-118820702-118821591	0.0721461	-0.280756	0.062	0.066
chr10-118837369-118838309	0.85896	0.165054	0.056	0.043
chr10-118839224-118840143	0.0705335	-1.23888	0.009	0.017
chr10-118846863-118847777	0.447201	0.286431	0.016	0.011
chr10-118852382-118853269	0.664575	1.44144	0.016	0.005
chr10-118853857-118854611	0.256082	1.64484	0.025	0.007
chr10-118867560-118868393	0.353398	0.363908	0.162	0.106
chr10-118868938-118870062	0.630645	0.305163	0.517	0.343
chr10-118882291-118883094	0.657593	0.517471	0.025	0.016
chr10-118898797-118899735	0.669186	0.390124	0.04	0.026
chr10-118902230-118903102	0.189438	2.73914	0.019	0.002
chr10-118921629-118922518	0.446456	0.671679	0.044	0.025
chr10-118923544-118924531	0.531388	0.493754	0.084	0.052
chr10-118926947-118927871	0.375445	-0.386508	0.016	0.019
chr10-118947284-118948199	0.627042	0.206798	0.115	0.084
chr10-118950967-118952366	0.667384	-0.366345	0.009	0.012
chr10-118956111-118957060	0.0655421	1.33801	0.047	0.017
chr10-118975810-118976371	0.896454	0.580127	0.022	0.013
chr10-118976476-118976893	0.760111	1.46793	0.019	0.006
chr10-118979179-118980047	0.142058	-0.408208	0.025	0.028
chr10-118984284-118985217	0.228184	-0.404198	0.047	0.058
chr10-118990612-118991869	0.453158	0.669223	0.044	0.023
chr10-118993847-118994833	0.0169415	-1.02973	0.012	0.02
chr10-119000762-119001681	0.395882	1.95762	0.012	0.002
chr10-119003557-119004449	0.543956	1.32183	0.019	0.007
chr10-119009122-119009980	0.800765	0.657458	0.022	0.012
chr10-119010809-119011622	0.169983	0.861967	0.05	0.024
chr10-119015309-119016154	0.318083	0.302097	0.171	0.115
chr10-119024008-119024907	0.371232	1.61211	0.016	0.005
chr10-119029349-119030182	0.0233901	-0.459635	0.034	0.04
chr10-119031385-119032380	0.848118	1.1827	0.022	0.008
chr10-119041339-119042153	0.937292	1.60252	0.022	0.006
chr10-119048636-119049465	0.417405	0.730327	0.016	0.008
chr10-119049859-119050824	0.595381	1.28204	0.019	0.007
chr10-119051184-119052123	0.413876	0.179154	0.037	0.029
chr10-119054978-119055901	0.131626	0.112355	0.184	0.134
chr10-119061518-119062542	0.0715554	-0.783089	0.016	0.024
chr10-119063150-119064093	0.334256	2.17689	0.019	0.004
chr10-119069148-119070110	0.523027	0.767373	0.012	0.006
chr10-119079043-119079946	0.765253	0.449373	0.097	0.061
chr10-119098691-119099535	0.904897	0.135902	0.04	0.032
chr10-119107926-119108835	0.766319	0.160293	0.022	0.017
chr10-119111287-119112273	0.238568	1.40754	0.059	0.02
chr10-119114345-119115294	0.14517	0.617305	0.022	0.013
chr10-119116558-119117364	0.549161	-0.275561	0.022	0.022
chr10-119121534-119122711	0.213058	0.993008	0.025	0.011
chr10-119124929-119125837	0.710086	0.907475	0.025	0.012
chr10-119131693-119132712	0.297446	0.52973	0.112	0.062
chr10-119135083-119135845	0.334028	0.505029	0.022	0.013
chr10-119136207-119137113	0.642763	0.622571	0.037	0.022
chr10-119142380-119143382	0.283489	-0.326521	0.022	0.024
chr10-119152342-119153222	0.755763	0.356868	0.012	0.01
chr10-119161636-119162511	0.762921	0.317871	0.174	0.11
chr10-119166481-119167252	0.737321	0.965452	0.016	0.007
chr10-119168870-119169772	0.0418359	1.05588	0.146	0.062
chr10-119198125-119198993	0.759809	0.898912	0.019	0.008
chr10-119223269-119224185	0.445772	-0.69871	0.009	0.013
chr10-119239840-119240724	0.948872	0.179917	0.757	0.565
chr10-119246473-119247466	0.153847	0.991095	0.05	0.022
chr10-119294239-119295427	0.452425	0.611439	0.012	0.007
chr10-119349971-119351000	0.548538	-0.252624	0.022	0.025
chr10-119358520-119359609	0.434329	1.85361	0.022	0.005
chr10-119363360-119364257	0.625662	0.463757	0.022	0.014
chr10-119365415-119366237	0.534103	0.367359	0.022	0.014
chr10-119408065-119408965	0.889172	0.12425	0.069	0.052
chr10-119410864-119411736	0.512749	1.04761	0.031	0.013
chr10-119423769-119424674	0.846122	0.591809	0.053	0.03
chr10-119427698-119428548	0.542515	0.481008	0.022	0.014
chr10-119440813-119441501	0.767974	0.232644	0.012	0.01
chr10-119441777-119442700	0.364734	0.687323	0.025	0.013
chr10-119444357-119445265	0.902722	0.538684	0.028	0.018
chr10-119446120-119447084	0.25427	-0.510798	0.009	0.011
chr10-119453372-119454438	0.615852	0.158652	0.24	0.162
chr10-119455235-119455942	0.0919453	-0.353685	0.056	0.061
chr10-119459999-119460864	0.806943	0.716923	0.044	0.022
chr10-119470484-119471375	0.467468	-0.497639	0.009	0.012
chr10-119471765-119472858	0.419234	1.19771	0.016	0.006
chr10-119474878-119475780	0.39076	1.02005	0.031	0.014
chr10-119481350-119482229	0.385144	1.02229	0.031	0.014
chr10-119483040-119483539	0.058261	0.869108	0.059	0.029
chr10-119483618-119484185	0.44957	0.908496	0.053	0.024
chr10-119489986-119490947	0.0228924	-2.20094	0.003	0.011
chr10-119496947-119497711	0.784132	-0.207499	0.012	0.012
chr10-119499566-119500501	0.597344	0.793512	0.028	0.014
chr10-119501819-119502753	0.95056	0.802678	0.037	0.019
chr10-119508257-119509345	0.592856	0.226646	0.022	0.018
chr10-119547566-119548408	0.144019	1.80906	0.04	0.01
chr10-119548661-119549449	0.951441	-0.254556	0.009	0.01
chr10-119556120-119557153	0.6321	0.306256	0.019	0.013
chr10-119572861-119573801	0.718989	0.531032	0.019	0.011
chr10-119584416-119585364	0.169281	-0.669216	0.009	0.012
chr10-119596439-119597502	0.422332	0.862721	0.053	0.025
chr10-119606920-119607902	0.226491	3.16684	0.012	0.001
chr10-119610192-119611106	0.752118	0.557977	0.037	0.022
chr10-119614780-119615831	0.827722	0.262766	0.274	0.188
chr10-119621067-119621971	0.205875	-0.869448	0.016	0.024
chr10-119627953-119628921	0.816131	0.483856	0.022	0.014
chr10-119631597-119632531	0.207328	0.586265	0.025	0.016
chr10-119637702-119638593	0.897985	0.807445	0.022	0.011
chr10-119644142-119645045	0.531605	0.665163	0.019	0.011
chr10-119648293-119649193	0.190019	1.01513	0.084	0.037
chr10-119652872-119653809	0.584916	0.801404	0.037	0.019
chr10-119660722-119661319	0.687769	0.238216	0.025	0.019
chr10-119661417-119662203	0.295293	1.18963	0.019	0.007
chr10-119666508-119667477	0.138443	0.614558	0.05	0.03
chr10-119670318-119671415	0.510206	0.24055	0.031	0.022
chr10-119676190-119677073	0.0727597	1.94458	0.019	0.005
chr10-119684120-119685033	0.903284	-0.334372	0.009	0.011
chr10-119691523-119692222	0.394817	0.182098	0.078	0.059
chr10-119692328-119692975	0.648249	0.348885	0.075	0.047
chr10-119697099-119698024	0.0598062	1.49511	0.025	0.007
chr10-119705054-119705995	0.928996	0.510148	0.044	0.026
chr10-119720215-119721053	0.327552	1.61345	0.016	0.005
chr10-119723655-119724457	0.617713	0.360286	0.028	0.019
chr10-119726848-119727685	0.534467	0.803675	0.012	0.006
chr10-119729655-119730617	0.62515	1.115	0.016	0.006
chr10-119739161-119740053	0.313222	1.08408	0.059	0.023
chr10-119742050-119743178	0.279161	1.40671	0.04	0.014
chr10-119746714-119747594	0.541832	0.860518	0.012	0.006
chr10-119752064-119752955	0.0640167	1.28245	0.093	0.034
chr10-119753866-119754828	0.356766	0.194538	0.047	0.034
chr10-119761420-119762300	0.808632	0.237241	0.162	0.115
chr10-119788642-119789437	0.551673	0.903568	0.022	0.011
chr10-119803368-119804273	0.986977	0.346404	0.125	0.08
chr10-119805785-119806745	0.919383	1.31875	0.022	0.007
chr10-119823732-119824129	0.970998	0.216757	0.016	0.011
chr10-119824227-119824796	0.0181679	-0.959337	0.009	0.016
chr10-119852314-119853219	0.759277	0.873609	0.031	0.014
chr10-119856284-119856982	0.192571	3.02509	0.022	0.002
chr10-119863544-119864480	0.292265	1.13082	0.025	0.011
chr10-119868754-119869780	0.359237	1.48361	0.025	0.008
chr10-119872714-119873670	0.791273	-0.269341	0.016	0.017
chr10-119876419-119877281	0.612757	1.16666	0.022	0.008
chr10-119878142-119879092	0.40018	-0.772989	0.028	0.042
chr10-119884355-119885169	0.0528722	2.14661	0.016	0.004
chr10-119885227-119886159	0.582872	0.768564	0.025	0.013
chr10-119902753-119903588	0.355037	0.187595	0.034	0.026
chr10-119906065-119906849	0.416132	0.955253	0.016	0.008
chr10-119932568-119933475	0.828955	-0.69909	0.012	0.02
chr10-119943814-119944681	0.27036	0.222295	0.106	0.078
chr10-119946729-119947666	0.452112	1.526	0.016	0.005
chr10-119957926-119958689	0.90262	0.977497	0.016	0.007
chr10-119961477-119962388	0.771288	0.586859	0.031	0.017
chr10-119963794-119964690	0.635077	1.02509	0.025	0.011
chr10-119967082-119967991	0.569635	0.19124	0.012	0.01
chr10-119979577-119980718	0.304374	0.148292	0.028	0.023
chr10-120013448-120014347	0.323652	1.5192	0.016	0.005
chr10-120026273-120027164	0.810324	0.586151	0.016	0.008
chr10-120031198-120032150	0.374707	0.561663	0.028	0.017
chr10-120033722-120034699	0.125405	-0.402373	0.016	0.017
chr10-120050453-120051265	0.747371	0.888122	0.047	0.022
chr10-120060622-120061737	0.82069	0.401447	0.025	0.018
chr10-120071722-120072543	0.00667646	3.31249	0.012	0.001
chr10-120073691-120074551	0.347933	0.492435	0.059	0.038
chr10-120112517-120113414	0.836935	0.2618	0.523	0.353
chr10-120124877-120125848	0.867403	0.345492	0.09	0.059
chr10-120128560-120129521	0.788634	1.11678	0.031	0.012
chr10-120130297-120131210	0.327358	1.79385	0.044	0.011
chr10-120133496-120134244	0.0579581	-0.853463	0.016	0.025
chr10-120134349-120135068	0.477458	0.204122	0.016	0.011
chr10-120160389-120161303	0.598092	0.198545	0.012	0.01
chr10-120167897-120168804	0.00854603	1.13115	0.075	0.03
chr10-120188194-120188890	0.0061053	3.18936	0.025	0.002
chr10-12018916-12019809	0.122821	-0.350641	0.019	0.02
chr10-120189541-120190608	0.682391	0.262846	0.062	0.043
chr10-120201334-120201850	0.395036	0.413298	0.156	0.097
chr10-120204346-120205313	0.301763	1.88505	0.019	0.005
chr10-120208314-120209192	0.598803	0.45662	0.237	0.143
chr10-120231468-120232371	0.43488	0.229043	0.028	0.019
chr10-120233678-120234588	0.571698	0.200091	0.065	0.048
chr10-120236802-120237634	0.0701385	1.35105	0.065	0.022
chr10-120240146-120241085	0.641874	0.860981	0.05	0.023
chr10-120242470-120243375	0.0499099	1.14514	0.044	0.018
chr10-120245207-120246223	0.214663	0.324815	0.075	0.048
chr10-120247065-120247979	0.380432	0.662939	0.14	0.074
chr10-120250636-120251279	0.970445	0.456939	0.031	0.02
chr10-120251524-120252321	0.457649	0.469934	0.069	0.044
chr10-120252757-120253471	0.640759	0.725826	0.056	0.029
chr10-120253600-120254231	0.818396	0.626188	0.022	0.011
chr10-120257168-120258272	0.836134	0.268779	0.146	0.098
chr10-120260086-120261104	0.0609586	-0.457181	0.037	0.046
chr10-120266276-120267063	0.394083	0.835797	0.05	0.025
chr10-120271794-120272895	0.193211	0.581418	0.43	0.241
chr10-120273360-120274039	0.736771	0.635929	0.187	0.101
chr10-120274773-120275473	0.845402	0.961853	0.097	0.043
chr10-120279142-120280071	0.927689	0.850269	0.04	0.019
chr10-120284538-120285457	0.82792	0.335963	0.125	0.082
chr10-120289836-120290784	0.661043	0.267968	0.072	0.05
chr10-120294231-120295139	0.43943	-0.252647	0.031	0.034
chr10-120297496-120297918	0.802883	1.06352	0.05	0.02
chr10-120297955-120298737	0.123192	0.197831	0.097	0.076
chr10-120303524-120304460	0.537621	0.434443	0.012	0.008
chr10-120308303-120309962	0.46708	1.04692	0.115	0.047
chr10-120316509-120317642	0.40575	0.973571	0.069	0.031
chr10-120318701-120319552	0.39082	-0.230275	0.009	0.01
chr10-120324804-120325801	0.495122	0.254144	0.069	0.053
chr10-120327103-120327945	0.383216	0.833173	0.019	0.008
chr10-120338756-120339704	0.770712	0.578765	0.025	0.014
chr10-120341859-120342753	0.77295	0.712933	0.047	0.026
chr10-120354257-120355239	0.933489	1.31499	0.044	0.014
chr10-120356435-120357363	0.882326	0.703462	0.072	0.038
chr10-120364921-120365900	0.63133	0.131417	0.237	0.175
chr10-120369141-120370025	0.996976	0.58661	0.081	0.042
chr10-120370505-120371052	0.55575	0.967447	0.056	0.024
chr10-120371166-120371932	0.0895277	-1.30474	0.009	0.018
chr10-120375257-120376210	0.608718	0.24105	0.019	0.013
chr10-120383774-120384637	0.280265	0.36879	0.034	0.02
chr10-120385005-120385905	0.344638	1.0847	0.078	0.03
chr10-120387148-120388104	0.911676	0.317957	0.081	0.058
chr10-120391294-120392093	0.325951	0.222061	0.112	0.083
chr10-120394314-120395200	0.445637	0.3952	0.062	0.04
chr10-120398402-120399210	0.670478	0.163605	0.037	0.028
chr10-120399743-120400609	0.746006	0.380341	0.168	0.113
chr10-120401573-120402426	0.383167	0.907657	0.078	0.035
chr10-120402690-120403532	0.429706	0.567329	0.016	0.01
chr10-120404451-120405350	0.850893	0.242822	0.022	0.018
chr10-120407011-120407969	0.484527	0.349444	0.059	0.037
chr10-120410619-120411503	0.968957	2.81563	0.019	0.002
chr10-120417099-120417845	0.829633	0.847401	0.072	0.034
chr10-120418986-120419671	0.0249013	1.18586	0.065	0.025
chr10-120420711-120421648	0.833943	0.485235	0.209	0.132
chr10-120421810-120422652	0.622009	0.409534	0.417	0.257
chr10-120422838-120423631	0.537164	0.523901	0.153	0.085
chr10-120423993-120424812	0.746681	0.552357	0.034	0.02
chr10-120425889-120426772	0.417006	0.333674	0.109	0.073
chr10-120428407-120429293	0.564327	0.322554	0.037	0.025
chr10-120433098-120433942	0.070411	0.952454	0.087	0.04
chr10-120438064-120438880	0.722468	0.474978	0.037	0.024
chr10-120441144-120442011	0.980351	0.479224	0.034	0.023
chr10-120443652-120444459	0.782101	0.802088	0.069	0.034
chr10-120444475-120445213	0.208512	0.182162	0.019	0.014
chr10-120447607-120448490	0.262988	0.355283	0.072	0.048
chr10-120449407-120450308	0.590333	1.02485	0.034	0.014
chr10-120451262-120452121	0.926095	0.314425	0.04	0.03
chr10-120452708-120453496	0.615633	0.660282	0.012	0.007
chr10-12045625-12046522	0.446906	0.200105	0.047	0.034
chr10-120461475-120462387	0.30604	0.41316	0.037	0.025
chr10-120465032-120465765	0.627368	0.130691	0.016	0.012
chr10-120468564-120469479	0.821205	1.39619	0.022	0.007
chr10-12047125-12048641	0.157258	-0.544668	0.009	0.012
chr10-120472912-120473629	0.91339	0.200462	0.025	0.019
chr10-120474115-120474788	0.332385	0.863705	0.078	0.037
chr10-120476047-120476708	0.578112	0.380452	0.302	0.176
chr10-120476821-120477231	0.0455193	0.898173	0.209	0.094
chr10-120477871-120478796	0.757529	0.756927	0.202	0.097
chr10-120485378-120486378	0.217746	0.210884	0.034	0.024
chr10-120493004-120493973	0.286532	0.306621	0.019	0.013
chr10-120495529-120496420	0.983438	1.8807	0.019	0.005
chr10-120500515-120501436	0.113084	-0.454181	0.009	0.011
chr10-120508315-120509295	0.354843	0.184938	0.04	0.031
chr10-120509731-120510619	0.544488	0.318899	0.05	0.035
chr10-120512726-120513600	0.752999	0.415662	0.131	0.084
chr10-120513892-120514764	0.569097	0.295996	0.037	0.025
chr10-120515267-120516056	0.144165	1.12036	0.025	0.011
chr10-120516229-120517261	0.190991	0.283683	0.072	0.049
chr10-120525105-120526073	0.00528195	2.77952	0.037	0.005
chr10-120526704-120527611	0.311048	1.75141	0.031	0.008
chr10-120532988-120533833	0.121744	1.48244	0.019	0.006
chr10-120538037-120539019	0.353601	0.197236	0.087	0.066
chr10-120540396-120541361	0.750096	0.735755	0.022	0.012
chr10-120546010-120546931	0.2189	0.206093	0.019	0.013
chr10-120551666-120552484	0.781704	0.507061	0.336	0.192
chr10-120552699-120553542	0.493088	0.31577	0.162	0.114
chr10-120557724-120558652	0.0123654	-1.19464	0.009	0.017
chr10-120563720-120564695	0.550196	0.806631	0.165	0.074
chr10-120564717-120565484	0.097787	-0.156318	0.044	0.041
chr10-120567735-120568619	0.111378	-1.17983	0.012	0.023
chr10-120571183-120572097	0.377408	1.02259	0.065	0.029
chr10-120575816-120576625	0.733327	0.208529	0.016	0.013
chr10-120578548-120579460	0.407887	0.464461	0.056	0.036
chr10-120582327-120583153	0.537537	0.357681	0.025	0.017
chr10-120584305-120585187	0.247047	-0.61217	0.009	0.012
chr10-120587853-120588750	0.553049	0.419035	0.087	0.058
chr10-120589407-120590281	0.880162	0.238569	0.04	0.031
chr10-120597235-120598151	0.992786	0.397136	0.025	0.017
chr10-120604116-120605086	0.787921	1.13753	0.019	0.007
chr10-120609734-120610590	0.395289	0.705743	0.016	0.008
chr10-120612061-120613032	0.0412446	1.19548	0.062	0.025
chr10-120616313-120617249	0.395559	0.895172	0.224	0.106
chr10-120624020-120624931	0.451526	0.565844	0.218	0.122
chr10-120627680-120628689	0.0137004	2.21847	0.05	0.01
chr10-120629345-120630333	0.0126392	2.02257	0.065	0.014
chr10-120631798-120632654	0.885115	0.998865	0.097	0.038
chr10-120632756-120633671	0.437268	0.517601	0.04	0.025
chr10-120635841-120636793	0.137748	1.09212	0.165	0.07
chr10-120638181-120639038	0.249338	-0.703609	0.025	0.036
chr10-120640578-120641474	0.272765	0.466737	0.056	0.035
chr10-120646644-120647587	0.506708	0.547559	0.212	0.132
chr10-120652341-120653253	0.377183	0.651507	0.212	0.109
chr10-120660275-120661142	0.558085	0.460119	0.04	0.024
chr10-120662941-120663965	0.409616	0.573555	0.028	0.017
chr10-120666501-120667568	0.848141	0.576961	0.025	0.014
chr10-120677957-120678862	0.578756	0.645596	0.05	0.026
chr10-120679037-120679931	0.703896	1.09937	0.044	0.018
chr10-120685943-120686979	0.632084	1.56723	0.019	0.006
chr10-120687616-120688548	0.759406	0.100924	0.028	0.024
chr10-120691278-120692238	0.565303	0.255076	0.09	0.068
chr10-120694136-120695075	0.0802611	-0.14705	0.118	0.104
chr10-120697104-120698063	0.542082	0.494216	0.069	0.04
chr10-120701570-120702455	0.762586	0.441556	0.184	0.11
chr10-120707635-120708580	0.49891	0.440335	0.069	0.042
chr10-120709666-120710521	0.982014	0.560541	0.025	0.014
chr10-120711173-120712222	0.649248	0.418015	0.14	0.094
chr10-120716896-120717829	0.903719	0.399152	0.411	0.261
chr10-120719914-120720787	0.942599	0.209047	0.227	0.154
chr10-120721990-120722877	0.141421	1.05816	0.109	0.042
chr10-120724055-120724862	0.200069	-1.55256	0.006	0.017
chr10-120735647-120736549	0.0651107	-0.893868	0.022	0.036
chr10-120741653-120742086	0.353211	2.0884	0.019	0.004
chr10-120742113-120742964	0.424855	0.450136	0.025	0.017
chr10-120744576-120744988	0.112926	0.728375	0.24	0.118
chr10-120745075-120745466	0.201366	0.896185	0.231	0.107
chr10-120748086-120749025	0.546296	0.23442	0.04	0.029
chr10-120751295-120752205	0.163464	0.489413	0.262	0.157
chr10-120760192-120761139	0.799838	2.35374	0.012	0.002
chr10-120763781-120764671	0.508194	0.545444	0.174	0.097
chr10-120776667-120777544	0.389414	0.316714	0.012	0.008
chr10-120782967-120783852	0.422984	-0.187518	0.053	0.056
chr10-120787120-120788063	0.322494	0.722377	0.115	0.061
chr10-120794119-120795017	0.88677	0.574142	0.053	0.03
chr10-120800046-120800765	0.215581	0.41005	0.025	0.017
chr10-120801413-120802184	0.357265	0.533221	0.078	0.044
chr10-120805764-120806807	0.0479091	-0.395459	0.019	0.02
chr10-120810037-120810887	0.495699	0.215339	0.1	0.068
chr10-120811883-120812409	0.117733	-0.23837	0.031	0.031
chr10-120814213-120814944	0.0588545	-0.862471	0.006	0.01
chr10-120817181-120817951	0.51415	1.59996	0.016	0.005
chr10-120821584-120822491	0.526663	0.495217	0.075	0.047
chr10-120823191-120823930	0.20722	0.359928	0.022	0.016
chr10-120825370-120826362	0.12217	0.187638	0.047	0.035
chr10-120826973-120827873	0.78537	0.550758	0.031	0.019
chr10-120831174-120832061	0.0837425	-0.323726	0.069	0.074
chr10-120838566-120839518	0.309581	1.8783	0.025	0.006
chr10-120842533-120843439	0.955342	0.350731	0.031	0.023
chr10-120848177-120849262	0.551162	0.803029	0.034	0.017
chr10-120850401-120851506	0.847624	0.478245	0.29	0.173
chr10-120857382-120858306	0.695831	0.500914	0.115	0.07
chr10-120864165-120865060	0.403274	0.455025	0.15	0.089
chr10-120865934-120866790	0.797715	0.13654	0.025	0.019
chr10-120868833-120869760	0.241554	-1.0862	0.009	0.018
chr10-120872048-120872967	0.00349401	0.605595	0.52	0.295
chr10-120875915-120876939	0.259678	0.127138	0.224	0.158
chr10-120882148-120883248	0.873236	0.377135	0.33	0.214
chr10-120889010-120889997	0.429278	0.628528	0.034	0.02
chr10-120890117-120890954	0.689588	0.406329	0.028	0.019
chr10-120895676-120896545	0.762493	0.436938	0.062	0.04
chr10-120898398-120899418	0.451096	0.181924	0.259	0.187
chr10-120903476-120904431	0.351032	0.580297	0.016	0.008
chr10-120911609-120912526	0.889179	0.500382	0.025	0.016
chr10-120914217-120914706	0.437686	0.914341	0.034	0.016
chr10-120914780-120915520	0.626713	0.648855	0.087	0.048
chr10-120916151-120916965	0.252829	0.553237	0.025	0.014
chr10-120920548-120921430	0.59061	0.483066	0.016	0.01
chr10-120938111-120939027	0.0165469	1.10829	0.134	0.049
chr10-120949633-120950475	0.976807	1.06557	0.016	0.007
chr10-120951968-120952886	0.691844	0.518367	0.019	0.011
chr10-120955105-120956095	0.247132	0.642213	0.031	0.018
chr10-120959911-120960945	0.722517	0.228129	0.016	0.013
chr10-120977824-120978550	0.291309	0.244409	0.193	0.125
chr10-120978955-120979861	0.667615	0.306793	0.449	0.289
chr10-120985889-120986780	0.220035	0.882978	0.065	0.03
chr10-120987449-120988245	0.896828	0.18374	0.016	0.012
chr10-120995490-120996135	0.294268	-2.04146	0.003	0.011
chr10-120996744-120997589	0.923324	1.19682	0.016	0.006
chr10-121001970-121002961	0.50974	0.905802	0.025	0.013
chr10-121016588-121017644	0.111797	1.3576	0.05	0.017
chr10-121022743-121023659	0.0171744	2.30724	0.056	0.01
chr10-121027469-121028415	0.711967	0.561693	0.025	0.014
chr10-121029967-121030763	0.430153	0.1464	0.025	0.022
chr10-121031510-121032302	0.970637	0.649411	0.062	0.034
chr10-121033617-121034256	0.685084	0.256649	0.327	0.215
chr10-121038311-121039235	0.311351	-0.806785	0.009	0.014
chr10-121040614-121041584	0.600217	0.977818	0.093	0.042
chr10-121055209-121056113	0.667136	0.625863	0.143	0.076
chr10-121056889-121057653	0.737443	0.950759	0.019	0.008
chr10-121059103-121059994	0.737926	0.304395	0.031	0.022
chr10-121062460-121063376	0.879614	0.659269	0.065	0.035
chr10-121067210-121068228	0.474182	0.868321	0.056	0.026
chr10-121070626-121071292	0.833435	0.690699	0.034	0.019
chr10-121071390-121071875	0.0774379	1.21182	0.059	0.023
chr10-121074424-121074993	0.810699	0.747584	0.037	0.02
chr10-121075100-121075527	0.374495	2.58641	0.019	0.002
chr10-121077740-121078589	0.871411	2.17696	0.019	0.004
chr10-121078993-121079886	0.543669	2.44737	0.016	0.002
chr10-121080308-121081122	0.608714	2.33122	0.012	0.002
chr10-121083204-121084167	0.374006	-0.635309	0.006	0.01
chr10-121095874-121096871	0.000377633	-0.838355	0.05	0.073
chr10-121097945-121098803	0.422792	0.608506	0.031	0.018
chr10-121099412-121100316	0.286009	-0.109259	0.022	0.02
chr10-121109254-121109990	0.432396	1.60084	0.022	0.006
chr10-121116226-121117124	0.558324	1.50948	0.012	0.004
chr10-121126390-121127279	0.537484	0.18046	0.059	0.044
chr10-121128808-121129687	0.414894	0.476866	0.065	0.037
chr10-121150231-121151161	0.527542	0.223148	0.227	0.169
chr10-121159970-121160596	0.493482	0.133798	0.012	0.011
chr10-121160959-121161706	0.124261	-2.48344	0.003	0.016
chr10-121173651-121174650	0.116966	-0.779678	0.022	0.035
chr10-121175958-121176871	0.448232	0.417357	0.044	0.03
chr10-121188299-121189134	0.487437	0.839698	0.031	0.016
chr10-121189597-121190759	0.932796	0.361062	0.022	0.016
chr10-121205937-121206866	0.956809	0.424157	0.143	0.089
chr10-121227963-121228858	0.3148	0.496526	0.24	0.142
chr10-121234939-121235827	0.334213	0.438866	0.097	0.061
chr10-12124063-12124983	0.0158624	1.27408	0.022	0.008
chr10-121242390-121243031	0.239625	-1.18718	0.006	0.013
chr10-121243444-121244368	0.331675	0.38156	0.165	0.104
chr10-121246645-121247625	0.981543	0.641193	0.065	0.034
chr10-121250870-121251831	0.486792	0.538568	0.047	0.028
chr10-121252614-121253588	0.176098	1.45931	0.031	0.011
chr10-121256170-121257078	0.765114	0.391632	0.143	0.083
chr10-121260859-121261923	0.448729	1.07604	0.044	0.019
chr10-121263369-121264551	0.478543	-0.380264	0.019	0.023
chr10-121266798-121267661	0.962558	0.146943	0.05	0.042
chr10-121276572-121277645	0.486019	1.19763	0.022	0.008
chr10-121289627-121290543	0.28727	-0.152299	0.019	0.017
chr10-121290825-121291450	0.734927	0.166508	0.012	0.01
chr10-121293765-121294636	0.460869	1.21927	0.062	0.024
chr10-121296982-121297905	0.439807	0.425169	0.153	0.088
chr10-121299593-121300621	0.384532	-0.221963	0.016	0.017
chr10-121305246-121306131	0.455709	0.445239	0.019	0.012
chr10-121306264-121306982	0.434937	0.706366	0.012	0.007
chr10-121308980-121309881	0.629462	0.629047	0.093	0.049
chr10-121315297-121316119	0.267373	-0.322062	0.028	0.03
chr10-121316239-121316889	0.584742	1.2533	0.012	0.005
chr10-121330656-121331569	0.751722	0.177317	0.044	0.031
chr10-121334340-121335240	0.1151	-0.311761	0.012	0.013
chr10-121340396-121341313	0.419518	1.11083	0.019	0.008
chr10-121346504-121347445	0.875461	0.563234	0.019	0.012
chr10-121348842-121349665	0.939784	0.44959	0.037	0.025
chr10-121350843-121351696	0.264387	-0.110123	0.09	0.082
chr10-121364644-121365532	0.55406	0.385082	0.358	0.223
chr10-121367144-121367950	0.870395	0.290335	0.016	0.011
chr10-121373683-121374405	0.722777	0.569571	0.012	0.007
chr10-121376196-121376934	0.813384	0.689902	0.031	0.018
chr10-121386143-121387056	0.102741	0.812263	0.047	0.02
chr10-121394156-121395194	0.132186	0.481292	0.053	0.036
chr10-121395674-121396470	0.772757	0.873342	0.016	0.007
chr10-121403069-121403800	0.182937	1.93063	0.019	0.005
chr10-121403877-121404736	0.903717	1.12048	0.028	0.012
chr10-121409378-121410298	0.174148	0.483414	0.056	0.032
chr10-121411420-121412283	0.244085	1.25626	0.022	0.007
chr10-121416518-121417368	0.273839	0.130935	0.022	0.018
chr10-121419789-121420701	0.285451	0.165098	0.062	0.046
chr10-121425207-121426037	0.34845	0.703175	0.019	0.01
chr10-121426499-121427409	0.337102	-0.376692	0.047	0.05
chr10-121431985-121432550	0.716355	0.203085	0.053	0.041
chr10-121432687-121433491	0.522901	0.357453	0.065	0.042
chr10-121447418-121448357	0.899636	0.358052	0.016	0.01
chr10-121459219-121460155	0.347212	0.585722	0.072	0.044
chr10-121461399-121462166	0.00987496	0.704107	0.14	0.077
chr10-121464774-121465921	0.867909	0.599045	0.174	0.095
chr10-121467649-121468366	0.037993	0.40739	0.031	0.019
chr10-121469367-121470329	0.602939	-0.111204	0.028	0.026
chr10-121471216-121472275	0.845067	0.991836	0.034	0.014
chr10-121475934-121476836	0.0376322	0.125521	0.579	0.418
chr10-121480795-121481802	0.00488791	-2.0309	0.003	0.011
chr10-121495449-121496333	0.102219	-1.54302	0.006	0.016
chr10-121497816-121498655	0.256808	0.979434	0.044	0.019
chr10-121498777-121499500	0.806758	0.549765	0.019	0.011
chr10-121506700-121507659	0.734034	0.758672	0.143	0.07
chr10-121509783-121510749	0.937984	0.262125	0.084	0.058
chr10-121515924-121516816	0.677678	0.524788	0.084	0.05
chr10-121520787-121521704	0.782182	0.838731	0.178	0.079
chr10-121531351-121532274	0.894513	0.162865	0.059	0.047
chr10-121532960-121533860	0.242911	0.119568	0.134	0.094
chr10-121535877-121536743	0.397096	0.727951	0.037	0.019
chr10-121550194-121551038	0.368328	1.95956	0.037	0.008
chr10-121568775-121569719	0.549325	0.31999	0.04	0.029
chr10-121581122-121581961	0.0701907	-1.03998	0.006	0.011
chr10-121586381-121587263	0.932793	0.353296	0.511	0.322
chr10-121593639-121594508	0.128973	-0.639293	0.009	0.013
chr10-121601126-121601977	0.709562	1.02476	0.016	0.007
chr10-121626014-121626890	0.804029	0.184179	0.595	0.439
chr10-121641085-121641940	0.173984	-0.170717	0.109	0.097
chr10-121652739-121653626	0.795138	1.47064	0.022	0.007
chr10-121659158-121660076	0.519727	0.981639	0.019	0.008
chr10-121663338-121664107	0.106563	0.909063	0.025	0.012
chr10-121664559-121665469	0.561363	0.200555	0.047	0.032
chr10-121689337-121690244	0.166838	0.125731	0.209	0.144
chr10-121690731-121691438	0.725341	0.577854	0.053	0.031
chr10-121701080-121701984	0.941767	0.582223	0.09	0.05
chr10-121705093-121706053	0.208616	1.88761	0.025	0.006
chr10-121732048-121732970	0.706246	-0.729417	0.006	0.011
chr10-121739506-121740477	0.940717	0.362157	0.405	0.245
chr10-121748200-121749485	0.711113	1.58407	0.012	0.004
chr10-121757915-121758819	0.338275	1.94507	0.016	0.004
chr10-121761718-121762660	0.127453	0.382672	0.028	0.019
chr10-121764965-121765965	0.0657913	-0.115566	0.037	0.032
chr10-121770751-121771670	0.14588	-0.179694	0.04	0.037
chr10-121780913-121781847	0.551481	0.48176	0.031	0.019
chr10-121784109-121785024	0.644714	0.319971	0.044	0.031
chr10-121795816-121796739	0.896401	0.276029	0.019	0.013
chr10-121797188-121798225	0.892222	0.353274	0.025	0.017
chr10-121808875-121809712	0.35756	-0.599763	0.019	0.026
chr10-121822459-121823283	0.958329	0.629436	0.031	0.017
chr10-121826137-121827005	0.218956	-0.715812	0.012	0.018
chr10-121830186-121831112	0.407299	0.258911	0.059	0.041
chr10-121832310-121832965	0.179188	0.997016	0.016	0.007
chr10-121833008-121833764	0.91459	0.735116	0.019	0.01
chr10-121836765-121837576	0.853388	0.174913	0.439	0.317
chr10-121859808-121860898	0.854414	-0.131527	0.047	0.044
chr10-121860919-121861712	0.577159	0.766283	0.028	0.014
chr10-121864167-121864949	0.962204	0.118726	0.012	0.011
chr10-121865422-121866280	0.29451	0.343269	0.031	0.02
chr10-121869763-121870751	0.715173	-0.653713	0.028	0.038
chr10-121872858-121873798	0.0321084	0.1559	0.069	0.054
chr10-121877587-121878513	0.824432	0.560033	0.034	0.02
chr10-121882218-121883117	0.308596	1.67891	0.022	0.006
chr10-121885296-121886117	0.855746	0.398653	0.053	0.035
chr10-121886620-121887497	0.305042	0.462627	0.09	0.06
chr10-121892631-121893656	0.934289	1.16148	0.016	0.006
chr10-121893704-121894615	0.178908	1.10594	0.04	0.018
chr10-121900618-121901426	0.97434	-0.246844	0.009	0.01
chr10-121902244-121903472	0.487684	0.233553	0.034	0.025
chr10-121903885-121904872	0.219866	0.909799	0.097	0.043
chr10-121906361-121907209	0.695606	0.325546	0.031	0.022
chr10-121912267-121913277	0.253872	1.00619	0.028	0.012
chr10-121915258-121916121	0.521452	0.571586	0.087	0.053
chr10-121918311-121919222	0.520794	0.469646	0.069	0.044
chr10-121925894-121926823	0.768766	0.20481	0.078	0.055
chr10-121931736-121932601	0.633852	0.822245	0.034	0.017
chr10-121933030-121933858	0.222992	1.25695	0.025	0.01
chr10-121945836-121946770	0.0970289	1.00893	0.031	0.016
chr10-121955449-121956281	0.655035	0.874299	0.012	0.006
chr10-121958605-121959481	0.140381	1.45579	0.04	0.013
chr10-121960820-121961746	0.930695	0.304567	0.121	0.084
chr10-121962040-121962833	0.3148	-0.278309	0.016	0.016
chr10-121968006-121968697	0.256713	2.14266	0.031	0.006
chr10-121968810-121969398	0.324346	1.16065	0.034	0.013
chr10-121974112-121974988	0.910966	0.234796	0.037	0.028
chr10-121975951-121976834	0.396029	0.468671	0.056	0.035
chr10-121984682-121985183	0.844642	1.45834	0.022	0.007
chr10-121992401-121993204	0.738288	0.454561	0.012	0.008
chr10-121998962-121999643	0.588722	0.633746	0.019	0.011
chr10-122008527-122009484	0.427115	0.859214	0.09	0.042
chr10-122013926-122014806	0.0273751	-1.40773	0.012	0.03
chr10-122016500-122017431	0.678901	-0.551363	0.009	0.013
chr10-122018338-122019376	0.547189	0.379058	0.097	0.062
chr10-122029376-122030288	0.900215	0.466961	0.059	0.034
chr10-122038305-122039211	0.728331	0.820958	0.019	0.01
chr10-122047318-122048099	0.175022	0.192793	0.237	0.164
chr10-122051573-122052483	0.775689	0.143058	0.062	0.048
chr10-122054298-122055198	0.487974	1.00843	0.093	0.038
chr10-122105142-122106027	0.309902	-0.308024	0.031	0.034
chr10-122106533-122107332	0.765351	1.14602	0.022	0.008
chr10-122115971-122116846	0.915225	0.7516	0.053	0.025
chr10-122119098-122120094	0.745433	0.312861	0.025	0.018
chr10-122120675-122121454	0.856874	1.23107	0.019	0.007
chr10-122122548-122123556	0.5529	0.492822	0.044	0.029
chr10-122124676-122125571	0.550523	0.446289	0.012	0.008
chr10-122134078-122135108	0.597542	0.185823	0.078	0.056
chr10-122137483-122138734	0.230554	1.52436	0.022	0.007
chr10-122159199-122160002	0.449535	0.400983	0.034	0.023
chr10-122182720-122183672	0.30011	1.12012	0.037	0.016
chr10-122222840-122223766	0.913402	0.713676	0.059	0.031
chr10-122226295-122227079	0.196313	1.48554	0.019	0.006
chr10-122230598-122231431	0.602364	0.222762	0.075	0.056
chr10-122231875-122232796	0.661005	0.160147	0.059	0.046
chr10-122247677-122248528	0.369188	0.880584	0.016	0.007
chr10-122260844-122261926	0.499613	0.147495	0.034	0.026
chr10-122273779-122274475	0.335252	0.279628	0.019	0.014
chr10-122274775-122275661	0.723119	0.414641	0.059	0.035
chr10-122285332-122286396	0.164419	-0.765301	0.016	0.024
chr10-122288899-122289975	0.028961	1.55494	0.05	0.016
chr10-122290770-122291683	0.911116	-0.274563	0.009	0.01
chr10-122302067-122302973	0.381006	0.818742	0.065	0.034
chr10-122405684-122406639	0.287273	-0.689603	0.006	0.01
chr10-122408481-122409416	0.699553	0.909416	0.012	0.006
chr10-122446962-122447685	0.600331	-0.427844	0.019	0.023
chr10-122448597-122449481	0.349546	0.273021	0.174	0.11
chr10-122464631-122465605	0.562556	0.917388	0.028	0.012
chr10-122480009-122480924	0.675153	0.439331	0.037	0.024
chr10-12248635-12249562	0.305033	0.504933	0.121	0.074
chr10-122495078-122495968	0.495817	0.352076	0.044	0.031
chr10-122519155-122520141	0.988288	0.683191	0.012	0.007
chr10-122522358-122523461	0.478111	0.671109	0.081	0.043
chr10-122529034-122529944	0.938718	0.710565	0.106	0.054
chr10-122531604-122532528	0.794955	0.66617	0.028	0.016
chr10-122542238-122543191	0.0434594	-1.94233	0.003	0.011
chr10-122543931-122544883	0.706818	0.556162	0.065	0.037
chr10-122552875-122553777	0.00177827	1.16476	0.156	0.062
chr10-122558464-122559312	0.0157376	1.22315	0.037	0.014
chr10-122559816-122560716	0.499697	-0.405888	0.025	0.026
chr10-122563787-122564681	0.0738951	-0.292924	0.059	0.06
chr10-122577943-122578928	0.550312	2.03669	0.022	0.005
chr10-122587206-122588107	0.450152	0.867066	0.062	0.031
chr10-122602102-122603034	0.756145	-0.151887	0.009	0.01
chr10-122619372-122620289	0.151425	-0.173565	0.019	0.019
chr10-122623460-122624291	0.693089	0.184437	0.034	0.026
chr10-122676169-122676996	0.0351729	2.13387	0.025	0.005
chr10-122678557-122679340	0.154012	0.296992	0.218	0.142
chr10-122690723-122691593	0.472431	0.264753	0.028	0.02
chr10-122692697-122693708	0.733134	-0.822695	0.016	0.028
chr10-122694175-122695214	0.929795	0.424791	0.016	0.01
chr10-122711659-122712639	0.692852	0.375813	0.04	0.028
chr10-122736493-122737508	0.782456	0.309141	0.022	0.016
chr10-122739812-122740688	0.0416964	1.7804	0.059	0.016
chr10-122752931-122753625	0.246649	-0.520838	0.022	0.028
chr10-122753696-122754396	0.30037	-0.577916	0.016	0.02
[truncated: 201,522+ more rows]

## Sheet: Table S5
Table S5. Differential motif activity between CT and MO embryos at E13.5
Motif	p_val	avg_diff	pct.1	pct.2	p_val_adj
MA0131.2	4.93e-07	1.19209	0.585	0.377	0.000368047
MA0506.1	1.07e-06	1.0501	0.59	0.344	0.000800801
MA0765.2	1.76e-06	1.66088	0.566	0.344	0.00131269
MA0759.1	1.76e-06	1.01009	0.585	0.358	0.00131269
MA0645.1	3.9e-06	2.52512	0.599	0.371	0.00290627
MA0028.2	4.58e-06	1.66347	0.585	0.344	0.00341315
MA0475.2	6.92e-06	1.15778	0.599	0.351	0.00516308
MA0076.2	9.82e-06	1.35551	0.542	0.331	0.00732884
MA0156.2	1.34e-05	0.989839	0.59	0.384	0.00997084
MA1485.1	2.31e-05	-1.25324	0.472	0.636	0.0172596
MA1619.1	2.95e-05	-0.398679	0.481	0.649	0.0219914
MA1635.1	3.19e-05	-1.38978	0.458	0.649	0.0238259
MA0760.1	3.46e-05	1.60614	0.59	0.384	0.0258052
MA1100.2	3.57e-05	1.94137	0.476	0.669	0.0266164
MA0499.2	3.78e-05	-0.929001	0.491	0.662	0.0281874
MA1641.1	4.48e-05	-0.293378	0.491	0.662	0.0334456
MA0474.2	5.45e-05	0.845728	0.557	0.377	0.0406673
MA0750.2	5.55e-05	2.37813	0.561	0.358	0.0413762
MA0500.2	5.84e-05	-0.547435	0.486	0.669	0.0435739
MA0816.1	5.92e-05	-0.871369	0.481	0.669	0.0441403
MA0048.2	6.28e-05	0.753362	0.467	0.662	0.0468771
MA1484.1	7.49e-05	1.40708	0.585	0.364	0.0558458
MA1513.1	8.61e-05	0.249281	0.476	0.325	0.0642193
MA0598.3	9.56e-05	7.0827	0.552	0.358	0.0713382
MA1472.1	9.93e-05	-0.431356	0.476	0.649	0.0740787
MA1467.1	0.000105722	0.93668	0.472	0.656	0.0788683
MA0641.1	0.000120252	0.948938	0.561	0.391	0.089708
MA1529.1	0.000125328	-0.402017	0.458	0.629	0.0934944
MA0616.2	0.000190768	1.16158	0.599	0.464	0.142313
MA1483.1	0.000218648	0.98988	0.524	0.371	0.163111
MA0832.1	0.000256338	0.982073	0.462	0.636	0.191228
MA0783.1	0.000280686	-0.224143	0.481	0.675	0.209392
MA0517.1	0.000302417	0.922705	0.519	0.391	0.225603
MA0006.1	0.000320675	1.26879	0.533	0.371	0.239224
MA1631.1	0.000353416	-2.69441	0.462	0.636	0.263648
MA1650.1	0.00037309	1.07981	0.547	0.397	0.278326
MA0739.1	0.000381832	-2.58247	0.406	0.556	0.284847
MA0665.1	0.000467799	-0.686053	0.448	0.642	0.348978
MA1559.1	0.00047678	-3.33962	0.476	0.616	0.355678
MA0522.3	0.000522169	-2.13622	0.467	0.589	0.389538
MA0043.3	0.000565157	-1.53778	0.429	0.609	0.421607
MA1648.1	0.000578031	-2.34275	0.434	0.589	0.431211
MA0151.1	0.000584571	-0.97042	0.533	0.364	0.43609
MA1120.1	0.000595622	-2.2268	0.392	0.556	0.444334
MA1589.1	0.000597856	2.01389	0.557	0.404	0.446
MA0796.1	0.00061371	-0.968171	0.495	0.675	0.457828
MA1109.1	0.000666123	-0.244606	0.443	0.603	0.496928
MA0830.2	0.000728028	-2.78946	0.467	0.609	0.543109
MA0497.1	0.000736132	-2.17193	0.491	0.377	0.549154
MA0823.1	0.000806991	0.996108	0.585	0.424	0.602015
MA1558.1	0.000930269	-2.80642	0.448	0.609	0.693981
MA0867.2	0.000989284	-1.92428	0.406	0.563	0.738006
MA0773.1	0.00115026	-2.44355	0.486	0.397	0.858096
MA1655.1	0.00120909	-0.914107	0.481	0.57	0.90198
MA0820.1	0.00126171	-2.201	0.472	0.596	0.941235
MA1571.1	0.00134462	-0.61152	0.476	0.649	1
MA0052.4	0.00138793	-2.28901	0.5	0.397	1
MA0691.1	0.00140265	-1.63348	0.481	0.629	1
MA0143.4	0.00140265	-2.02436	0.415	0.589	1
MA1099.2	0.00157985	1.11755	0.571	0.444	1
MA1620.1	0.00202503	-2.40888	0.448	0.596	1
MA0660.1	0.00223485	0.527026	0.491	0.411	1
MA1572.1	0.00224243	-0.636836	0.509	0.623	1
MA1621.1	0.00224243	-2.72922	0.476	0.623	1
MA0868.2	0.00228839	-2.40172	0.41	0.57	1
MA1562.1	0.0023117	-2.25611	0.429	0.583	1
MA1654.1	0.00232735	-0.930063	0.406	0.609	1
MA0738.1	0.00253993	-1.81045	0.377	0.53	1
MA1652.1	0.00257416	0.920718	0.547	0.444	1
MA0152.1	0.00261755	1.07794	0.5	0.338	1
MA0772.1	0.00269734	0.656098	0.566	0.411	1
MA0667.1	0.00279787	0.210937	0.509	0.642	1
MA0745.2	0.00280718	-2.98217	0.5	0.636	1
MA0493.1	0.00294048	-0.768723	0.41	0.57	1
MA0636.1	0.00296979	0.249175	0.571	0.444	1
MA1642.1	0.003214	-1.07362	0.462	0.589	1
MA0825.1	0.00324578	0.17103	0.557	0.437	1
MA1629.1	0.00336477	-1.42772	0.443	0.583	1
MA0147.3	0.0035565	1.22353	0.566	0.437	1
MA0663.1	0.0035565	0.381457	0.552	0.43	1
MA1653.1	0.00381936	-0.330565	0.575	0.43	1
MA0664.1	0.00397007	0.534206	0.571	0.45	1
MA0091.1	0.00406046	-0.211275	0.42	0.576	1
MA1615.1	0.00407352	-1.43575	0.458	0.609	1
MA0078.1	0.00426046	-1.61947	0.434	0.596	1
MA0735.1	0.00446936	0.434828	0.547	0.45	1
MA0084.1	0.00451223	-0.792425	0.425	0.576	1
MA0762.1	0.00456998	1.12646	0.505	0.397	1
MA0797.1	0.00480773	-0.92857	0.505	0.623	1
MA1418.1	0.00530046	0.992562	0.566	0.417	1
MA0142.1	0.00557223	0.776216	0.59	0.424	1
MA0604.1	0.0060035	1.50092	0.514	0.391	1
MA0149.1	0.00607823	0.702125	0.542	0.424	1
MA1570.1	0.00634643	-0.900082	0.425	0.589	1
MA0051.1	0.00721613	-0.116944	0.547	0.43	1
MA1623.1	0.00737105	0.869167	0.557	0.411	1
MA0050.2	0.00759755	0.46813	0.533	0.411	1
MA0103.3	0.00773643	-1.50406	0.462	0.563	1
MA0653.1	0.00778322	0.581311	0.547	0.391	1
MA0077.1	0.00783027	-2.3874	0.401	0.53	1
MA0136.2	0.00787757	4.31588	0.514	0.371	1
MA1419.1	0.00885259	0.706642	0.571	0.417	1
MA1420.1	0.00895845	1.62168	0.547	0.444	1
MA0124.2	0.00931034	0.559783	0.533	0.411	1
MA0652.1	0.00939327	1.44354	0.519	0.417	1
MA1521.1	0.00939327	-1.42885	0.443	0.543	1
MA0591.1	0.00976034	-1.63242	0.335	0.43	1
MA0632.2	0.00978909	1.21305	0.528	0.364	1
MA0024.3	0.0100513	0.598719	0.524	0.43	1
MA1508.1	0.0104107	1.13452	0.5	0.417	1
MA0640.2	0.0114255	6.09808	0.524	0.364	1
MA0769.2	0.0116253	0.778495	0.538	0.457	1
MA0496.3	0.0117602	-1.43505	0.316	0.417	1
MA0505.1	0.0123491	-0.88312	0.5	0.596	1
MA0622.1	0.0124201	1.63739	0.566	0.47	1
MA0066.1	0.0127804	-1.31314	0.462	0.536	1
MA1474.1	0.0128903	1.09485	0.557	0.444	1
MA1108.2	0.0135674	-0.598146	0.462	0.55	1
MA0843.1	0.0148489	-1.59912	0.425	0.517	1
MA0464.2	0.0165082	0.262407	0.58	0.444	1
MA1464.1	0.0165999	0.239887	0.542	0.45	1
MA0698.1	0.0169711	-2.23474	0.415	0.523	1
MA0080.5	0.0171594	2.49154	0.524	0.444	1
MA0742.1	0.0176382	-0.723997	0.415	0.53	1
MA1573.1	0.0187842	-0.204529	0.538	0.437	1
MA0081.2	0.0191457	4.38789	0.561	0.417	1
MA0164.1	0.0191978	0.843951	0.547	0.411	1
MA0469.3	0.0194076	1.73595	0.514	0.444	1
MA0105.4	0.0198331	0.529458	0.542	0.444	1
MA0107.1	0.020516	2.66231	0.434	0.344	1
MA1122.1	0.0211023	0.40637	0.5	0.397	1
MA0480.1	0.0213301	-0.89393	0.425	0.536	1
MA1468.1	0.0225615	-0.91677	0.458	0.556	1
MA1625.1	0.0242352	1.06896	0.509	0.45	1
MA0761.2	0.0243634	1.60486	0.505	0.377	1
MA0473.3	0.0258123	1.97099	0.514	0.411	1
MA0113.3	0.0279801	-0.665125	0.448	0.543	1
MA1568.1	0.028271	-0.631244	0.453	0.536	1
MA0748.2	0.029841	0.713495	0.519	0.411	1
MA0025.2	0.0299176	-0.760011	0.458	0.563	1
MA1656.1	0.0300713	-1.46849	0.462	0.503	1
MA1638.1	0.0302257	-1.27899	0.429	0.556	1
MA0615.1	0.0307713	0.213833	0.524	0.377	1
MA0844.1	0.0310078	1.44099	0.538	0.411	1
MA0686.1	0.0311663	0.268042	0.519	0.404	1
MA0503.1	0.0312458	-1.49911	0.462	0.55	1
MA1524.1	0.0312458	-1.50211	0.448	0.55	1
MA0638.1	0.0315656	1.51542	0.533	0.437	1
MA0116.1	0.0321319	-0.540463	0.443	0.596	1
MA0725.1	0.0332069	-0.173119	0.528	0.404	1
MA0726.1	0.0332069	-0.173119	0.528	0.404	1
MA0870.1	0.0337133	-0.757756	0.472	0.583	1
MA0727.1	0.0346589	-0.531413	0.443	0.55	1
MA0743.2	0.0358056	-1.16148	0.42	0.543	1
MA0860.1	0.0358951	-0.694421	0.467	0.563	1
MA1514.1	0.0362551	-0.629106	0.528	0.457	1
MA1563.1	0.0371687	-1.18248	0.453	0.517	1
MA1637.1	0.0386711	-3.43085	0.453	0.55	1
MA0866.1	0.0389585	-0.740873	0.476	0.583	1
MA1548.1	0.0392477	-1.11263	0.486	0.543	1
MA0515.1	0.0396361	-2.09314	0.453	0.51	1
MA0004.1	0.0406214	0.697303	0.538	0.444	1
MA1554.1	0.0420357	-0.541405	0.519	0.437	1
MA0102.4	0.0434915	-1.12416	0.448	0.543	1
MA1509.1	0.0439152	1.60577	0.528	0.45	1
MA1628.1	0.0455351	-0.774412	0.448	0.556	1
MA1151.1	0.046197	-0.711683	0.476	0.556	1
MA1596.1	0.0466428	0.387792	0.542	0.437	1
MA0609.2	0.0467548	-0.881837	0.486	0.397	1
MA0687.1	0.0483468	3.57431	0.528	0.45	1
MA1649.1	0.0485779	-1.34841	0.467	0.53	1
MA0670.1	0.05058	-3.55161	0.396	0.47	1
MA0106.3	0.0514243	2.58819	0.453	0.523	1
MA0639.1	0.0520345	-1.76921	0.5	0.503	1
MA0087.1	0.0527748	-0.938336	0.434	0.53	1
MA0594.2	0.0544089	0.256234	0.509	0.404	1
MA0471.2	0.0550485	0.167535	0.495	0.397	1
MA0442.2	0.0566093	-0.494756	0.467	0.536	1
MA1520.1	0.0566093	-1.26014	0.458	0.57	1
MA1421.1	0.0572704	-0.272359	0.5	0.417	1
MA1528.1	0.0583415	-4.73884	0.358	0.477	1
MA0618.1	0.0584766	-0.884129	0.557	0.45	1
MA0775.1	0.0586119	-1.09987	0.462	0.55	1
MA1494.1	0.0587475	1.03284	0.538	0.43	1
MA0603.1	0.0590194	-0.303006	0.552	0.47	1
MA0770.1	0.0617966	0.324482	0.538	0.483	1
MA0862.1	0.0619382	0.285468	0.528	0.43	1
MA1152.1	0.0620801	-0.885779	0.453	0.477	1
MA1561.1	0.0625075	-0.848818	0.443	0.497	1
MA0878.2	0.0639497	-5.08601	0.467	0.397	1
MA0035.4	0.0643877	0.87712	0.533	0.45	1
MA0601.1	0.0655677	0.742599	0.542	0.437	1
MA0778.1	0.0658655	-1.68336	0.514	0.424	1
MA0839.1	0.0663143	0.656886	0.557	0.444	1
MA0768.1	0.0664644	1.12645	0.524	0.457	1
MA1580.1	0.0670678	-0.650896	0.458	0.563	1
MA0007.3	0.0696827	-1.03908	0.453	0.503	1
MA1581.1	0.0718985	-0.278029	0.519	0.464	1
MA1618.1	0.0723807	-0.361229	0.42	0.51	1
MA1643.1	0.0730278	-6.34196	0.344	0.47	1
MA1627.1	0.0736796	-0.674101	0.486	0.43	1
MA0527.1	0.0746663	0.633295	0.519	0.43	1
MA0470.2	0.0761665	0.418958	0.533	0.437	1
MA1153.1	0.0771802	-0.761029	0.476	0.55	1
MA1630.1	0.0775206	-0.253524	0.528	0.483	1
MA0613.1	0.0817008	-0.579499	0.462	0.53	1
MA0614.1	0.0817008	-0.579499	0.462	0.53	1
MA1473.1	0.082236	-5.42528	0.458	0.377	1
MA0519.1	0.0842226	1.01143	0.509	0.43	1
MA0108.2	0.0864339	-0.844487	0.524	0.457	1
MA0707.1	0.086994	-1.44366	0.524	0.43	1
MA0767.1	0.0904163	-0.219296	0.552	0.444	1
MA0890.1	0.0904163	-1.23236	0.476	0.424	1
MA1498.1	0.0911914	0.726514	0.524	0.457	1
MA1502.1	0.0911914	0.726514	0.524	0.457	1
MA0910.2	0.0911914	0.726514	0.524	0.457	1
MA1651.1	0.0933503	-0.727446	0.472	0.523	1
MA1533.1	0.0941455	-1.32687	0.481	0.53	1
MA0684.2	0.0977911	-0.973873	0.519	0.43	1
MA0626.1	0.0982031	-0.270461	0.571	0.464	1
MA0869.1	0.0996558	-0.631171	0.443	0.523	1
MA0755.1	0.101761	-0.40791	0.472	0.53	1
MA0873.1	0.103685	-4.89475	0.495	0.391	1
MA1574.1	0.105639	-0.414646	0.495	0.404	1
MA0633.1	0.105858	1.55462	0.443	0.523	1
MA1633.1	0.105858	-2.64886	0.288	0.377	1
MA1624.1	0.106957	1.07593	0.509	0.444	1
MA0781.1	0.108066	0.196634	0.528	0.404	1
MA0511.2	0.109633	-5.50485	0.491	0.404	1
MA0058.3	0.109859	0.101669	0.528	0.477	1
MA0818.1	0.110764	-0.584463	0.448	0.517	1
MA0891.1	0.111219	-0.152813	0.509	0.444	1
MA0907.1	0.112133	-6.45727	0.396	0.338	1
MA0896.1	0.113746	-0.771327	0.495	0.43	1
MA0119.1	0.113978	-3.80032	0.349	0.464	1
MA0608.1	0.115144	0.605844	0.528	0.45	1
MA1466.1	0.119418	0.458449	0.5	0.464	1
MA0065.2	0.120142	-1.48635	0.453	0.53	1
MA0679.2	0.120384	0.474239	0.514	0.457	1
MA0885.1	0.120627	-1.1718	0.524	0.43	1
MA1500.1	0.120627	-1.1718	0.524	0.43	1
MA0485.2	0.122336	-2.17645	0.443	0.43	1
MA1125.1	0.124312	0.68584	0.519	0.457	1
MA0871.2	0.126312	0.254545	0.514	0.477	1
MA0841.1	0.126312	-3.78091	0.288	0.351	1
MA0883.1	0.127575	0.132842	0.524	0.437	1
MA0041.1	0.12936	2.04072	0.491	0.417	1
MA0122.3	0.130906	0.261486	0.509	0.457	1
MA1106.1	0.131165	0.504036	0.509	0.444	1
MA0655.1	0.133513	-2.71729	0.297	0.351	1
MA1607.1	0.135893	1.21054	0.524	0.47	1
MA1150.1	0.135893	-0.481718	0.429	0.49	1
MA1493.1	0.136427	-0.464888	0.476	0.57	1
MA0089.2	0.137499	-2.29711	0.297	0.384	1
MA0030.1	0.139934	-0.413984	0.453	0.51	1
MA1146.1	0.141301	0.530845	0.547	0.457	1
MA1544.1	0.143788	0.384771	0.519	0.483	1
MA0689.1	0.146026	-0.48476	0.486	0.576	1
MA1475.1	0.146308	1.08991	0.481	0.417	1
MA0888.1	0.146308	-0.283058	0.528	0.464	1
MA0159.1	0.146873	0.870029	0.519	0.464	1
MA0744.2	0.148007	-0.343342	0.491	0.556	1
MA0009.2	0.149721	-0.840028	0.462	0.49	1
MA0774.1	0.150295	-0.369434	0.495	0.57	1
MA1506.1	0.151739	-3.42283	0.481	0.397	1
MA0100.3	0.153194	-0.403701	0.472	0.53	1
MA0258.2	0.154953	-1.30498	0.505	0.523	1
MA0150.2	0.161232	-4.27097	0.335	0.384	1
MA1117.1	0.165214	0.63843	0.5	0.437	1
MA0732.1	0.165214	-0.318187	0.491	0.457	1
MA1491.1	0.165833	-1.25489	0.453	0.53	1
MA0785.1	0.166765	-0.825239	0.533	0.477	1
MA0047.3	0.1677	-0.888046	0.538	0.47	1
MA1119.1	0.169584	1.06747	0.5	0.45	1
MA0779.1	0.170215	1.36026	0.524	0.45	1
MA0600.2	0.170215	-2.96512	0.448	0.391	1
MA0798.2	0.170532	-2.31774	0.476	0.424	1
MA0619.1	0.172759	1.25476	0.528	0.49	1
MA0799.1	0.176952	-2.22165	0.443	0.417	1
MA0062.3	0.178257	0.930284	0.495	0.417	1
MA1585.1	0.178584	-0.587673	0.448	0.556	1
MA0800.1	0.17924	-1.10649	0.495	0.517	1
MA1557.1	0.180889	-1.02218	0.434	0.536	1
MA0864.2	0.18122	0.139908	0.514	0.464	1
MA1527.1	0.181551	-5.93421	0.373	0.464	1
MA0115.1	0.185564	-0.963236	0.505	0.477	1
MA0672.1	0.185902	0.242739	0.547	0.477	1
MA0111.1	0.186916	-0.410832	0.547	0.49	1
MA0693.2	0.186916	-1.10434	0.505	0.57	1
MA1540.1	0.188617	-0.961516	0.509	0.55	1
MA0817.1	0.191016	-0.256084	0.429	0.47	1
MA0828.1	0.192397	-0.114673	0.542	0.464	1
MA1522.1	0.193091	-0.295703	0.528	0.503	1
MA1118.1	0.193438	-0.551766	0.491	0.457	1
MA0135.1	0.194483	-0.451402	0.439	0.497	1
MA0749.1	0.197289	1.05042	0.495	0.503	1
MA0161.2	0.199059	-4.06356	0.42	0.464	1
MA0731.1	0.201913	0.643529	0.524	0.503	1
MA0802.1	0.204074	-1.55308	0.462	0.53	1
MA0671.1	0.206251	-5.25675	0.41	0.477	1
MA0467.1	0.207346	-0.12661	0.528	0.47	1
MA0776.1	0.208078	0.148856	0.519	0.47	1
MA0003.4	0.210286	0.274338	0.481	0.543	1
MA0711.1	0.210656	0.712832	0.519	0.424	1
MA0606.1	0.211026	0.620494	0.434	0.411	1
MA1132.1	0.211026	-2.01444	0.307	0.338	1
MA1604.1	0.211767	-3.89812	0.481	0.517	1
MA0898.1	0.212511	-0.377565	0.495	0.45	1
MA0826.1	0.21363	-0.602848	0.458	0.51	1
MA0756.1	0.21588	0.654322	0.538	0.47	1
MA1121.1	0.216257	2.79045	0.462	0.437	1
MA0137.3	0.21739	0.481321	0.519	0.417	1
MA0856.1	0.21739	-0.439914	0.524	0.417	1
MA0688.1	0.219669	-1.18645	0.467	0.536	1
MA0913.2	0.22005	-4.25833	0.443	0.384	1
MA0148.4	0.225053	0.498807	0.514	0.457	1
MA0899.1	0.225829	-5.73653	0.453	0.377	1
MA0734.2	0.226608	-0.914712	0.453	0.517	1
MA0651.1	0.229348	-2.45657	0.472	0.397	1
MA1575.1	0.23132	-0.139976	0.561	0.464	1
MA0669.1	0.23132	-0.534875	0.462	0.543	1
MA0788.1	0.232906	-0.76737	0.5	0.464	1
MA1583.1	0.236503	-0.111703	0.528	0.497	1
MA0722.1	0.236503	-1.98597	0.528	0.43	1
MA0723.1	0.236503	-1.98597	0.528	0.43	1
MA1481.1	0.236503	-1.98597	0.528	0.43	1
MA0893.2	0.236503	-1.98597	0.528	0.43	1
MA0700.2	0.237308	-0.911187	0.458	0.497	1
MA0810.1	0.239733	0.54799	0.486	0.464	1
MA0259.1	0.241768	0.448424	0.495	0.457	1
MA0790.1	0.241768	-0.158993	0.429	0.483	1
MA0093.3	0.241768	-0.655374	0.462	0.503	1
MA0805.1	0.242176	-0.426646	0.434	0.523	1
MA0513.1	0.243404	-0.977827	0.505	0.53	1
MA0914.1	0.24546	-0.16982	0.495	0.464	1
MA0501.1	0.24546	-0.761241	0.321	0.371	1
MA0512.2	0.248776	-0.432199	0.462	0.417	1
MA0908.1	0.250445	-1.9299	0.481	0.424	1
MA1546.1	0.250864	-0.533846	0.443	0.457	1
MA0827.1	0.251283	0.714912	0.41	0.53	1
MA1578.1	0.251283	-0.771	0.514	0.45	1
MA1564.1	0.2555	-0.553036	0.524	0.45	1
MA1503.1	0.255924	-2.78622	0.453	0.397	1
MA1101.2	0.259338	-6.81039	0.292	0.351	1
MA1142.1	0.265386	-6.02382	0.307	0.364	1
MA1518.1	0.265822	-0.876559	0.486	0.437	1
MA1516.1	0.266695	-0.986152	0.467	0.556	1
MA0791.1	0.268008	0.407526	0.458	0.517	1
MA0764.2	0.268886	0.845451	0.495	0.424	1
MA1576.1	0.270206	-0.179321	0.476	0.517	1
MA0644.1	0.275532	-0.664328	0.542	0.464	1
MA0625.1	0.27598	-0.344531	0.458	0.437	1
MA0494.1	0.279123	-1.0826	0.505	0.543	1
MA0514.1	0.279574	-1.47332	0.481	0.517	1
MA1538.1	0.282745	-0.455801	0.528	0.503	1
MA0132.2	0.282745	-2.33224	0.538	0.457	1
MA0526.3	0.2832	-0.411076	0.462	0.523	1
MA0154.4	0.2832	-2.53608	0.486	0.543	1
MA0865.1	0.284111	0.182129	0.486	0.457	1
MA1130.1	0.285482	-2.37414	0.274	0.338	1
MA1144.1	0.289622	-8.40854	0.278	0.351	1
MA0059.1	0.291475	-0.141416	0.486	0.457	1
MA1555.1	0.293335	0.782541	0.514	0.457	1
MA0879.1	0.295204	-0.894871	0.509	0.457	1
MA0502.2	0.296141	-0.286828	0.467	0.523	1
MA0040.1	0.296611	-0.396664	0.495	0.536	1
MA0624.1	0.296611	-0.711098	0.462	0.43	1
MA1601.1	0.297551	-1.45806	0.448	0.464	1
MA0490.2	0.298965	-3.27082	0.288	0.344	1
MA1141.1	0.300384	-6.27079	0.283	0.344	1
MA0812.1	0.300858	1.4553	0.509	0.49	1
MA1515.1	0.302758	0.232862	0.434	0.503	1
MA0855.1	0.304189	-0.346848	0.495	0.444	1
MA0510.2	0.308026	-2.63447	0.443	0.411	1
MA1517.1	0.309956	-1.03806	0.439	0.47	1
MA0642.1	0.309956	-2.18432	0.5	0.411	1
MA0139.1	0.31238	-0.712168	0.552	0.523	1
MA0483.1	0.313353	0.4675	0.519	0.477	1
MA1123.2	0.316775	0.656516	0.406	0.497	1
MA0911.1	0.321706	-3.67756	0.453	0.424	1
MA0753.2	0.322201	-0.95414	0.519	0.464	1
MA0834.1	0.323692	-6.80801	0.448	0.417	1
MA0610.1	0.324688	0.362439	0.524	0.49	1
MA0072.1	0.325187	0.702671	0.458	0.51	1
MA0706.1	0.325686	-0.171106	0.491	0.43	1
MA0678.1	0.32819	0.796343	0.453	0.483	1
MA1140.2	0.32819	-3.21037	0.462	0.404	1
MA0099.3	0.329698	-4.38852	0.283	0.344	1
MA1550.1	0.331716	-0.121967	0.5	0.457	1
MA1584.1	0.333235	-0.623062	0.476	0.517	1
MA0894.1	0.335776	-1.56397	0.491	0.43	1
MA0730.1	0.336796	-0.116355	0.524	0.53	1
MA1480.1	0.338842	-0.224043	0.472	0.543	1
MA0623.2	0.339355	0.250551	0.481	0.49	1
MA0766.2	0.345546	0.359773	0.519	0.49	1
MA0718.1	0.348147	-0.400111	0.509	0.47	1
MA0046.2	0.35076	-0.178886	0.519	0.49	1
MA0740.1	0.352334	0.371243	0.415	0.411	1
MA0461.2	0.353386	-1.3446	0.476	0.497	1
MA1134.1	0.35444	-7.75802	0.269	0.338	1
MA0038.2	0.354968	0.271413	0.552	0.47	1
MA1495.1	0.356553	1.09099	0.5	0.444	1
MA0158.2	0.356553	1.09099	0.5	0.444	1
MA0904.2	0.356553	1.09099	0.5	0.444	1
MA0508.3	0.356553	-0.308091	0.443	0.49	1
MA0125.1	0.357083	-1.54216	0.509	0.47	1
MA0906.1	0.357613	-3.55078	0.462	0.411	1
MA1535.1	0.365624	-0.864062	0.505	0.45	1
MA0861.1	0.36724	5.69503	0.448	0.49	1
MA1137.1	0.3694	-6.62661	0.297	0.331	1
MA0648.1	0.369942	-0.165048	0.519	0.497	1
MA1114.1	0.371026	-0.920702	0.519	0.503	1
MA1497.1	0.377574	-1.01351	0.519	0.417	1
MA0477.2	0.378123	-4.01126	0.288	0.344	1
MA1135.1	0.379772	-7.14071	0.283	0.331	1
MA0801.1	0.381979	-0.86763	0.491	0.497	1
MA0803.1	0.381979	-0.86763	0.491	0.497	1
MA0092.1	0.382531	-0.131461	0.439	0.49	1
MA0787.1	0.383638	-1.08257	0.528	0.457	1
MA0101.1	0.386971	2.39665	0.443	0.397	1
MA0846.1	0.389203	1.04365	0.547	0.477	1
MA0715.1	0.39369	-0.241238	0.505	0.523	1
MA1128.1	0.395945	-6.11839	0.269	0.338	1
MA1545.1	0.39991	-0.18808	0.476	0.45	1
MA0724.1	0.400478	-0.141038	0.495	0.424	1
MA0083.3	0.400478	-0.399596	0.509	0.437	1
MA1155.1	0.401616	-0.593682	0.458	0.523	1
MA1505.1	0.403327	-1.07464	0.495	0.477	1
MA0677.1	0.405043	-0.236186	0.509	0.483	1
MA1616.1	0.409062	0.450938	0.505	0.47	1
MA0650.2	0.411369	-5.88166	0.401	0.371	1
MA0014.3	0.411947	-0.963004	0.486	0.497	1
MA1111.1	0.414264	-0.596904	0.509	0.437	1
MA0889.1	0.415426	-2.05648	0.519	0.457	1
MA0710.1	0.418338	-1.04635	0.524	0.477	1
MA1113.2	0.418921	2.15015	0.42	0.47	1
MA0635.1	0.421261	0.738726	0.519	0.464	1
MA0887.1	0.424786	-0.128309	0.509	0.483	1
MA1501.1	0.424786	-1.19708	0.524	0.49	1
MA0491.2	0.427145	-4.24341	0.302	0.358	1
MA0808.1	0.427736	4.74708	0.443	0.45	1
MA0666.1	0.427736	-3.29591	0.524	0.457	1
MA0708.1	0.427736	-3.29591	0.524	0.457	1
MA0709.1	0.427736	-3.29591	0.524	0.457	1
MA0876.1	0.427736	-3.29591	0.524	0.457	1
MA0090.3	0.429512	1.93397	0.462	0.477	1
MA0877.2	0.429512	0.49328	0.495	0.477	1
MA1138.1	0.431886	-6.89435	0.274	0.331	1
MA0840.1	0.433672	-5.36862	0.443	0.391	1
MA0509.2	0.436658	-2.80296	0.453	0.444	1
MA0073.1	0.437256	-0.747044	0.505	0.464	1
MA1139.1	0.442062	-6.16967	0.415	0.411	1
MA0476.1	0.444476	-0.848089	0.283	0.325	1
MA1647.1	0.446291	-0.71083	0.519	0.523	1
MA1547.1	0.447504	-0.195049	0.524	0.503	1
MA1542.1	0.448718	0.339454	0.571	0.477	1
MA0751.1	0.448718	-0.164099	0.448	0.536	1
MA0747.1	0.449326	-0.913779	0.481	0.464	1
MA0780.1	0.453595	0.243865	0.561	0.49	1
MA0695.1	0.461583	0.387699	0.495	0.49	1
MA0602.1	0.462201	1.23387	0.505	0.464	1
MA1148.1	0.462201	0.590033	0.519	0.51	1
MA0696.1	0.463438	-0.394276	0.486	0.53	1
MA0478.1	0.464057	2.14819	0.274	0.331	1
MA0495.3	0.464057	0.235731	0.519	0.464	1
MA1567.1	0.464676	-0.548912	0.467	0.483	1
MA0713.1	0.469026	0.286635	0.462	0.49	1
MA1103.2	0.469649	0.206568	0.472	0.457	1
MA0039.4	0.472147	-0.792552	0.467	0.517	1
MA0795.1	0.472772	-0.175063	0.472	0.483	1
MA0661.1	0.472772	-0.411967	0.476	0.477	1
MA1145.1	0.479683	-1.42277	0.434	0.404	1
MA0905.1	0.479683	-3.55845	0.429	0.397	1
MA0472.2	0.480314	-0.835481	0.524	0.47	1
MA0631.1	0.486012	-0.101496	0.472	0.536	1
MA1632.1	0.486648	0.291281	0.41	0.45	1
MA0853.1	0.48792	-0.903594	0.528	0.464	1
MA1541.1	0.489832	-0.45124	0.561	0.483	1
MA0465.2	0.489832	-3.8944	0.42	0.411	1
MA1489.1	0.491109	-0.203358	0.491	0.49	1
MA0019.1	0.491748	0.254588	0.514	0.437	1
MA0489.1	0.496233	0.199711	0.288	0.325	1
MA0809.2	0.497519	1.82334	0.453	0.457	1
MA0909.2	0.502033	-3.99124	0.453	0.424	1
MA1124.1	0.505919	0.164982	0.495	0.51	1
MA1143.1	0.50982	-3.29018	0.453	0.437	1
MA0104.4	0.513738	0.288486	0.505	0.477	1
MA0492.1	0.514392	-0.747297	0.382	0.47	1
MA1530.1	0.515703	-3.33095	0.396	0.43	1
MA0596.1	0.52162	-0.43885	0.519	0.517	1
MA0592.3	0.525584	-0.772761	0.495	0.464	1
MA0806.1	0.526246	-1.26285	0.533	0.49	1
MA0807.1	0.526246	-1.26285	0.533	0.49	1
MA1507.1	0.528899	-0.676118	0.481	0.51	1
MA0138.2	0.529563	-0.141254	0.524	0.517	1
MA1127.1	0.530228	-4.66483	0.453	0.397	1
MA0524.2	0.532225	0.488496	0.476	0.536	1
MA1622.1	0.534893	-4.01227	0.278	0.311	1
MA1606.1	0.536229	1.16024	0.505	0.477	1
MA0789.1	0.539578	-0.748063	0.481	0.523	1
MA1512.1	0.540921	-0.80931	0.467	0.483	1
MA1499.1	0.543611	-0.691866	0.476	0.497	1
MA0741.1	0.548334	-1.91953	0.5	0.49	1
MA0685.1	0.55172	0.324643	0.458	0.424	1
MA1523.1	0.553757	0.164416	0.505	0.483	1
MA1594.1	0.554437	0.477954	0.505	0.497	1
MA1476.1	0.555117	-0.553461	0.505	0.457	1
MA1592.1	0.556478	-0.745744	0.481	0.517	1
MA1154.1	0.56331	-0.816893	0.467	0.45	1
MA0859.1	0.565367	-0.332374	0.547	0.477	1
MA0612.2	0.567428	0.643361	0.495	0.47	1
MA0900.2	0.567428	0.643361	0.495	0.47	1
MA0902.2	0.567428	0.643361	0.495	0.47	1
MA0912.2	0.567428	0.643361	0.495	0.47	1
MA0109.1	0.568116	0.586206	0.509	0.444	1
MA1549.1	0.570181	-1.42918	0.486	0.523	1
MA0886.1	0.570181	-1.71681	0.495	0.483	1
MA1104.2	0.57225	0.387938	0.491	0.457	1
MA1115.1	0.5764	-0.194575	0.505	0.523	1
MA0782.2	0.5764	-0.623111	0.528	0.53	1
MA1646.1	0.577093	0.528693	0.524	0.53	1
MA1579.1	0.577786	0.215722	0.495	0.464	1
MA0690.1	0.577786	-0.947358	0.462	0.53	1
MA0634.1	0.57848	-2.246	0.505	0.49	1
MA0037.3	0.579868	0.13981	0.505	0.517	1
MA0646.1	0.580563	0.1771	0.514	0.47	1
MA1511.1	0.580563	-0.262005	0.476	0.523	1
MA1552.1	0.585438	0.603401	0.5	0.483	1
MA0482.2	0.589632	0.49406	0.547	0.483	1
MA0659.2	0.591734	-0.155651	0.495	0.497	1
MA0829.2	0.593839	-0.4978	0.476	0.53	1
MA0694.1	0.595244	0.321397	0.495	0.477	1
MA0079.4	0.595948	-0.151547	0.415	0.43	1
MA0674.1	0.601588	-2.30669	0.5	0.47	1
MA0675.1	0.601588	-2.30669	0.5	0.47	1
MA1519.1	0.601588	-2.30669	0.5	0.47	1
MA0657.1	0.603002	0.150453	0.472	0.477	1
MA0611.1	0.607252	0.271168	0.5	0.497	1
MA1496.1	0.609382	-0.125528	0.505	0.47	1
MA0507.1	0.61294	0.12621	0.491	0.53	1
MA0468.1	0.61294	-0.295525	0.495	0.523	1
MA0463.2	0.615079	0.464103	0.472	0.45	1
MA0811.1	0.615793	0.42014	0.472	0.517	1
MA1531.1	0.616507	-0.592101	0.514	0.517	1
MA1525.1	0.620083	-0.528412	0.443	0.444	1
MA0117.2	0.626542	-0.501624	0.491	0.497	1
MA0746.2	0.627981	-0.229688	0.467	0.45	1
MA0656.1	0.628701	-4.25167	0.42	0.424	1
MA0673.1	0.630143	-0.722367	0.495	0.483	1
MA0814.2	0.632307	0.802612	0.514	0.457	1
MA0792.1	0.639546	-0.20936	0.514	0.503	1
MA0155.1	0.642451	-0.210685	0.486	0.523	1
MA1110.1	0.643178	-0.429388	0.476	0.483	1
MA0729.1	0.644634	-0.904583	0.533	0.51	1
MA0525.2	0.645362	2.23577	0.491	0.536	1
MA0831.2	0.649008	-0.758287	0.547	0.49	1
MA1634.1	0.650469	1.17851	0.302	0.318	1
MA0057.1	0.650469	0.658682	0.486	0.477	1
MA1640.1	0.652662	0.468257	0.425	0.464	1
MA1470.1	0.655592	-0.609372	0.462	0.49	1
MA0882.1	0.660731	-1.04314	0.481	0.45	1
MA0880.1	0.660731	-1.30006	0.458	0.45	1
MA0881.1	0.660731	-1.30006	0.458	0.45	1
MA1588.1	0.671058	-0.299129	0.509	0.497	1
MA0835.2	0.671798	0.338898	0.302	0.318	1
MA0884.1	0.677729	0.28042	0.495	0.503	1
MA0842.2	0.679215	-0.283833	0.524	0.53	1
MA0523.1	0.685172	0.974955	0.495	0.497	1
MA0815.1	0.685172	-0.334352	0.491	0.503	1
MA1126.1	0.689653	-3.13539	0.476	0.45	1
MA0462.2	0.691148	1.16569	0.288	0.311	1
MA0643.1	0.700901	-0.860765	0.505	0.53	1
MA1479.1	0.709192	0.363941	0.491	0.517	1
MA0627.2	0.709192	-0.587418	0.5	0.457	1
MA0605.2	0.709192	-2.92145	0.42	0.397	1
MA0703.2	0.711459	-0.451188	0.524	0.444	1
MA0903.1	0.711459	-1.35131	0.533	0.477	1
MA0144.2	0.715243	0.155896	0.453	0.464	1
MA1566.1	0.716001	-0.772659	0.528	0.477	1
MA0699.1	0.716001	-4.85779	0.5	0.457	1
MA0852.2	0.720553	0.609152	0.491	0.457	1
MA1569.1	0.721313	0.723237	0.519	0.523	1
MA0628.1	0.721313	0.268676	0.505	0.483	1
MA0872.1	0.722073	-0.608154	0.505	0.51	1
MA0680.1	0.724354	-0.652924	0.542	0.53	1
MA1133.1	0.726638	-4.86194	0.434	0.417	1
MA0647.1	0.73274	0.645786	0.495	0.483	1
MA0153.2	0.734268	0.225245	0.448	0.49	1
MA0712.2	0.738094	-0.367728	0.514	0.477	1
MA0486.2	0.744995	-0.205581	0.486	0.497	1
MA0793.1	0.748838	-3.30058	0.472	0.503	1
MA0821.1	0.750377	-0.761617	0.519	0.517	1
MA0516.2	0.750377	-1.13265	0.467	0.477	1
MA0088.2	0.753458	0.46945	0.481	0.536	1
MA0504.1	0.756543	-0.722215	0.458	0.497	1
MA0892.1	0.761178	-0.631033	0.486	0.477	1
MA0112.3	0.764272	0.304831	0.5	0.464	1
MA0813.1	0.768146	-0.745037	0.491	0.483	1
MA1131.1	0.768921	-5.34844	0.448	0.417	1
MA0719.1	0.770472	0.257073	0.495	0.477	1
MA0874.1	0.774355	-0.971	0.509	0.517	1
MA0833.2	0.779022	-0.439768	0.476	0.477	1
MA1599.1	0.787598	-0.539073	0.542	0.517	1
MA0027.2	0.787598	-1.08156	0.495	0.497	1
MA1487.1	0.7962	0.117228	0.519	0.523	1
MA0654.1	0.796983	-1.80221	0.476	0.49	1
MA0717.1	0.796983	-1.80221	0.476	0.49	1
MA0720.1	0.796983	-1.80221	0.476	0.49	1
MA0737.1	0.797766	-1.53031	0.505	0.477	1
MA1644.1	0.799334	-3.0958	0.472	0.457	1
MA0757.1	0.801687	0.772557	0.495	0.503	1
MA1556.1	0.805612	-0.401098	0.519	0.51	1
MA0481.3	0.807183	0.123083	0.519	0.51	1
MA0031.1	0.808756	-0.270051	0.5	0.51	1
MA0157.2	0.808756	-0.270051	0.5	0.51	1
MA1136.1	0.808756	-6.09774	0.429	0.444	1
MA1587.1	0.809542	-0.236728	0.519	0.483	1
MA0498.2	0.81269	-0.284984	0.495	0.556	1
MA0697.1	0.817417	-0.275475	0.533	0.483	1
MA0002.2	0.818205	-3.82023	0.448	0.457	1
MA0822.1	0.818994	-0.197785	0.486	0.523	1
MA1600.1	0.820572	0.752744	0.491	0.536	1
MA0704.1	0.820572	-0.174078	0.467	0.483	1
MA0721.1	0.820572	-0.174078	0.467	0.483	1
MA0702.2	0.820572	-0.174078	0.467	0.483	1
MA1537.1	0.820572	-0.878498	0.514	0.483	1
MA0845.1	0.829263	0.287129	0.495	0.464	1
MA0847.2	0.834013	0.445378	0.509	0.51	1
MA0074.1	0.834013	0.366492	0.505	0.503	1
MA0851.1	0.835597	0.737139	0.505	0.49	1
MA1129.1	0.840355	-8.00963	0.458	0.444	1
MA0063.2	0.844324	-0.673322	0.524	0.51	1
MA0488.1	0.845119	0.179892	0.396	0.437	1
MA1107.2	0.845119	-0.448868	0.514	0.497	1
MA1608.1	0.852275	0.31415	0.467	0.517	1
MA1539.1	0.861834	-0.6021	0.514	0.51	1
MA0630.1	0.862632	-1.1981	0.528	0.503	1
MA0716.1	0.862632	-1.1981	0.528	0.503	1
MA1149.1	0.866622	-0.63928	0.5	0.503	1
MA0777.1	0.868219	-0.152515	0.472	0.503	1
MA0863.1	0.869018	0.557265	0.495	0.483	1
MA0597.1	0.875412	-0.545593	0.519	0.497	1
MA0163.1	0.876212	-0.177255	0.491	0.49	1
MA1112.2	0.879413	-0.64552	0.476	0.49	1
MA1593.1	0.883416	-2.11369	0.542	0.51	1
MA0479.1	0.88582	-0.689702	0.486	0.517	1
MA1463.1	0.887423	-0.769896	0.495	0.517	1
MA1657.1	0.889027	-1.2734	0.491	0.457	1
MA0466.2	0.891433	-0.267284	0.495	0.483	1
MA0837.1	0.892235	-0.243729	0.476	0.51	1
MA0140.2	0.89946	0.902987	0.491	0.517	1
MA1603.1	0.901067	0.136531	0.5	0.51	1
MA1639.1	0.907498	0.715387	0.448	0.464	1
MA1536.1	0.907498	-0.568118	0.5	0.517	1
MA0662.1	0.912325	-1.37514	0.505	0.47	1
MA0857.1	0.917155	-1.5805	0.491	0.536	1
MA0593.1	0.922795	0.551171	0.481	0.47	1
MA0658.1	0.922795	-1.63974	0.495	0.49	1
MA1478.1	0.925213	1.11337	0.495	0.53	1
MA0854.1	0.929244	-1.32198	0.5	0.49	1
MA0095.2	0.931664	-0.461421	0.481	0.457	1
MA1636.1	0.932471	0.292405	0.476	0.503	1
MA0838.1	0.933278	-0.21305	0.481	0.483	1
MA1683.1	0.934892	-0.263265	0.453	0.483	1
MA0145.3	0.937313	0.279505	0.476	0.477	1
MA0036.3	0.940542	0.616807	0.486	0.483	1
MA0068.2	0.940542	-1.34856	0.524	0.51	1
MA0705.1	0.940542	-1.34856	0.524	0.51	1
MA1577.1	0.940542	-1.34856	0.524	0.51	1
MA0701.2	0.940542	-1.34856	0.524	0.51	1
MA0075.3	0.940542	-1.34856	0.524	0.51	1
MA0056.2	0.94458	-0.140903	0.5	0.503	1
MA0901.2	0.94458	-3.2345	0.434	0.437	1
MA1504.1	0.947004	-0.494801	0.443	0.464	1
MA0897.1	0.947004	-0.636207	0.509	0.49	1
MA0060.3	0.951852	-4.56346	0.401	0.477	1
MA0141.3	0.954277	-0.832898	0.495	0.47	1
MA0784.1	0.958319	-1.00171	0.481	0.517	1
MA0018.4	0.959937	0.201073	0.439	0.411	1
MA0067.1	0.959937	-0.457511	0.5	0.517	1
MA0786.1	0.961554	-0.55186	0.514	0.543	1
MA0771.1	0.961554	-0.878133	0.491	0.523	1
MA0595.1	0.963981	1.21093	0.486	0.503	1
MA0621.1	0.96479	-0.999351	0.495	0.51	1
MA0069.1	0.968025	0.391161	0.476	0.49	1
MA0875.1	0.970453	-0.416177	0.462	0.503	1
MA0599.1	0.972071	-0.372968	0.472	0.497	1
MA0683.1	0.975308	-0.28128	0.509	0.477	1
MA0758.1	0.977736	-0.149298	0.425	0.444	1
MA0518.1	0.979355	-0.163327	0.491	0.49	1
MA0728.1	0.980974	-0.577698	0.509	0.497	1
MA0819.1	0.98826	0.268835	0.495	0.51	1
MA0836.2	0.98826	-0.720301	0.5	0.49	1
MA1105.2	0.990689	-0.258188	0.467	0.457	1
MA0794.1	0.991498	-0.190687	0.434	0.503	1
MA0895.1	0.997976	0.414283	0.5	0.523	1

## Sheet: Table S6 
Table S6. List of primers used for RT-qPCR
Gene	Forward / Reverse	Primer Sequence
Myf5	F	CGGATCACGTCTACAGAGCC
	R	GCAGGAGTGATCATCGGGAG
Myod1	F	CGACACCGCCTACTACAGTG
	R	GGTGGTGCATCTGCCAAAAG
Myog	F	TCCCAACCCAGGAGATCATT
	R	GCTGTCCACGATGGACGTAA
18S	F	GTAACCCGTTGAACCCCATT
	R	CCATCCAATCGGTAGTAGCG

## Sheet: Table S7
Table S7. List of primers used for ChIP RT-qPCR
Gene	Regulatory Region	Location upstream to Myog TSS site	Sequence Type	Primer Sequence
Myog	Promoter	-43 to -143 bp from TSS	F	GGGGCAAAAGGAGAGGGAA
			R	GCCAACGCCACAGAAACC
	Promoter	-198 to -398 bp from TSS	F	CCTTCCTGCCCTGTCCAC
			R	TTTTCATTTCTCCACAGCCCC
	Promoter	-344 to -544 bp from TSS	F	TGGTCCTGATGTGGTAGTGG
			R	CCTGCCTACTCTCTCCTCCA
	Enhancer	-4131 to -4331 bp from TSS	F	GAGATGGTCAGGGTGGGAG
			R	AAGCTTAATCCCCACCCCTG
	Enhancer	-4256 to -4456 bp from TSS	F	GACTAGAACGGGGTTGGAGG
			R	CCACCCTGACCATCTCAACT
